# Supplementary material for: Single-cell and bulk transcriptomic datasets enable the development of prognostic models based on dynamic changes in the tumor immune microenvironment in patients with hepatocellular carcinoma and portal vein tumor thrombus
Source: Front Immunol. 2024 Oct 28;15:1414121. doi: 10.3389/fimmu.2024.1414121 (PMC11550977; doi:10.3389/fimmu.2024.1414121)
Supplement: Supplementary file 1 [file Table1.xlsx]

## Sheet: Table S6
Table S6. Pathways associated with tumor activation, related to Figure 3E.
Pathway	Genes
CELL_CYCLE		CDKN1A	CDKN1B	CDKN2A	CDKN2B	CDKN2C	CCND1	CCND2	CCND3	CCNE1	CDK2	CDK4	CDK6	RB1	E2F1	E2F3
HIPPO		STK4	STK3	SAV1	LATS1	LATS2	MOB1A	MOB1B	YAP1	WWTR1	TEAD1	TEAD2	TEAD3	TEAD4	PTPN14	NF2	WWC1	TAOK1	TAOK2	TAOK3	CRB1	CRB2	CRB3	LLGL1	LLGL2	HMCN1	SCRIB	HIPK2	FAT1	FAT2	FAT3	FAT4	DCHS1	DCHS2	CSNK1E	CSNK1D	AJUBA	LIMD1	WTIP
MYC		MAX	MGA	MLX	MLXIP	MLXIPL	MNT	MXD1	MXD3	MXD4	MXI1	MYC	MYCL	MYCN
NOTCH		ARRDC1	CNTN6	CREBBP	EP300	HES1	HES2	HES3	HES4	HES5	HEY1	HEY2	HEYL	KAT2B	KDM5A	NOTCH1	NOTCH2	NOTCH3	NOTCH4	NOV	NRARP	PSEN2	LFNG	ITCH	NCSTN	SPEN	JAG1	APH1A	FBXW7	FHL1	THBS2	HDAC2	MFAP2	CUL1	RFNG	NCOR1	NCOR2	MFAP5	HDAC1	NUMB	JAG2	MAML3	MFNG	CIR1	CNTN1	MAML1	MAML2	NUMBL	PSEN1
NRF1		NFE2L2	KEAP1	CUL3
PI3K		EIF4EBP1	AKT1	AKT2	AKT3	AKT1S1	DEPDC5	DEPTOR	INPP4B	MAPKAP1	MLST8	MTOR	NPRL2	NPRL3	PDK1	PIK3CA	PIK3CB	PIK3R1	PIK3R2	PIK3R3	PPP2R1A	PTEN	RHEB	RICTOR	RPTOR	RPS6	RPS6KB1	STK11	TSC1	TSC2
RAS		TGFBR1	TGFBR2	ACVR2A	ACVR1B	SMAD2	SMAD3	SMAD4
TGF-Beta		SPRED1	SPRED2	SPRED3	DAB2IP	SHOC2	PPP1CA	SCRIB	PIN1	KSR1	KSR2	PEBP1	ERF	PEA15	JAK2	IRS2
TP53		TP53	MDM2	MDM4	ATM	CHEK2	RPS6KA3
WNT		CHD8	LEF1	LGR4	LGR5	LRP5	LRP6	LZTR1	NDP	PORCN	RSPO1	SFRP1	SFRP2	SFRP4	SFRP5	SOST	TCF7L1	TLE1	TLE2	TLE3	TLE4	WIF1	ZNRF3	CTNNB1	DVL1	DVL2	DVL3	FRAT1	FRAT2	FZD1	FZD10	FZD2	FZD3	FZD4	FZD5	FZD6	FZD7	FZD8	FZD9	WNT1	WNT10A	WNT10B	WNT11	WNT16	WNT2	WNT3A	WNT4	WNT5A	WNT5B
[truncated: 23 more columns]

## Sheet: Table S7
Table S7. Marker genes associated to specific signatures, related to Figure3F-3K.
Signature	Marker genes
AT2	LAMP1	FOXA2	NAPSA	SFTA3
	NKX2-1	ABCA3	SCGB3A1	SFTPB
	SFTPC	SFTPD
Angiogenesis	CCND2	CCNE1	CD44	CXCR4
	E2F3	EDN1	EZH2	FGF18
	FGFR1	FYN	HEY1	ITGAV
	JAG1	JAG2	MMP9	NOTCH1
	PDGFA	PTK2	SPP1	STC1
	TNFAIP6	TYMP	VAV2	VCAN
	VEGFA
Anti-inflammatory	IL4	IL10	IL13	IFNA1
	TGFB1	FCN1	CD163	CD36
	S100A9	S100A8	VCAN	CD14
	F13A1	APOE	SEPP1	C1QB
	C1QA	C1QC
Inflammatory	TNF	CXCL9	CXCL10	CXCL11
	CD86	L1A	IL1B	IL6
	CCL5	IRF5	IRF1	CD40
	IDO1	KYNU	CCR7
Antigen presentation	B2M	CIITA	CTSS	HLA-A
	HLA-B	HLA-C	HLA-DMA	HLA-DMB
	HLA-DOA	HLA-DPA1	HLA-DPB1	HLA-DQA1
	HLA-DQA2	HLA-DQB1	HLA-DRA	HLA-DRB1
	HLA-DRB5	HLA-E	HLA-F	PDIA3
	PSME2	TAP1	TAPBP

## Sheet: Table S8
Table S8. Marker genes associated to specific signatures, related to Figure 3L-3N.
Pathway	Genes
Autophagy		AMBRA1	APOL1	ARNT	ARSA	ARSB	ATF4	ATF6	ATG10	ATG12	ATG16L1	ATG16L2	ATG2A	ATG2B	ATG3	ATG4A	ATG4B	ATG4C	ATG4D	ATG5	ATG7	ATG9A	ATG9B	ATIC	BAG1	BAG3	BAK1	BAX	BCL2	BCL2L1	BECN1	BID	BIRC5	BIRC6	BNIP1	BNIP3	BNIP3L	C12orf44	C17orf88	CALCOCO2	CAMKK2	CANX	CAPN1	CAPN10	CAPN2	CAPNS1	CASP1	CASP3	CASP4
Ferroptosis		ABCC1	ACO1	ACSF2	ACSL3	ACSL4	ACVR1B	AGPAT3	AIFM2	AKR1C1	AKR1C2	AKR1C3	ALB	ALOX12	ALOX12B	ALOX15	ALOX15B	ALOX5	ALOXE3	ANGPTL7	ANO6	ARNTL	ARRDC3	ASNS	ATF3	ATF4	ATG13	ATG16L1	ATG3	ATG4D	ATG5	ATG7	ATM	ATP5MC3	ATP6V1G2	AURKA	BACH1	BAP1	BECN1	BID	BLOC1S5-TXNDC5	BNIP3	BRD4	CA9	CAPG	CARS1	CAV1	CBS	CD44
Necroptotic		FADD	FAS	FASLG	MLKL	RIPK1	RIPK3	TLR3	TNF
[truncated: 211 more columns]

## Sheet: Table S9
Table S9. Marker genes associated with cluster 0,1 and 2. related to Figure 4A
Gene	Avg_log2FC	P_val	P_val_adj	Pct.1	Pct.2	Cluster
VCX3A	1.95318	0	0	0.967	0.25	0
HSPA6	1.89079	0	0	0.958	0.58	0
CYBA	1.75266	0	0	0.972	0.436	0
GLB1	1.63825	0	0	0.958	0.519	0
HSPA1B	1.47812	0	0	0.979	0.843	0
MT1G	1.43715	0	0	0.935	0.382	0
CKB	1.40742	0	0	0.97	0.547	0
CST3	1.40188	0	0	0.983	0.826	0
VCX2	1.39352	0	0	0.884	0.175	0
ZFAND2A	1.38354	0	0	0.958	0.707	0
GP2	1.36589	0	0	0.768	0.137	0
BEX1	1.36384	0	0	0.858	0.157	0
HSPA1A	1.33847	0	0	0.992	0.936	0
FBLN1	1.33644	0	0	0.878	0.208	0
EPCAM	1.33364	0	0	0.896	0.186	0
MEG3	1.32619	0	0	0.806	0.122	0
SERPINH1	1.32208	0	0	0.903	0.458	0
RANBP1	1.28588	0	0	0.972	0.699	0
LEFTY1	1.28509	0	0	0.659	0.087	0
HMGA1	1.28465	0	0	0.957	0.622	0
RPS2	1.26502	0	0	0.991	0.894	0
UBE2C	1.26069	0	0	0.876	0.454	0
HSPB1	1.26024	0	0	0.993	0.951	0
CYP17A1	1.24644	0	0	0.789	0.285	0
RPL13	1.22538	0	0	0.988	0.9	0
MARCKSL1	1.18852	0	0	0.946	0.579	0
CRTAP	1.187	0	0	0.89	0.467	0
LDHB	1.15737	0	0	0.911	0.408	0
LAPTM4B	1.14804	0	0	0.89	0.527	0
DDIT4	1.1292	0	0	0.909	0.533	0
BTG2	1.11558	0	0	0.884	0.479	0
HSP90AA1	1.11302	0	0	0.996	0.974	0
KRT19	1.09467	0	0	0.86	0.17	0
CALM1	1.09301	0	0	0.962	0.776	0
CLDN6	1.08135	0	0	0.837	0.153	0
MT1H	1.07223	0	0	0.711	0.149	0
RPS18	1.04897	0	0	0.999	0.997	0
CYR61	1.04231	0	0	0.788	0.364	0
MT1F	1.041	0	0	0.839	0.236	0
VCX	1.03475	0	0	0.886	0.315	0
WFDC2	1.03094	0	0	0.871	0.231	0
BCAM	1.02913	0	0	0.885	0.424	0
HNRNPA0	1.02486	0	0	0.944	0.598	0
MT1X	1.01017	0	0	0.961	0.626	0
CD9	1.00855	0	0	0.881	0.336	0
PAGE5	0.993973	0	0	0.958	0.404	0
TUBB2B	0.990235	0	0	0.802	0.18	0
PDCD6IP	0.979929	0	0	0.911	0.51	0
MRPL18	0.977023	0	0	0.946	0.791	0
CMTM8	0.971659	0	0	0.891	0.44	0
C4orf48	0.960052	0	0	0.89	0.292	0
PCSK1N	0.958534	0	0	0.774	0.145	0
CRIP1	0.955551	0	0	0.839	0.235	0
HSP90AB1	0.945825	0	0	0.996	0.973	0
NQO1	0.944994	0	0	0.981	0.559	0
NDN	0.943706	0	0	0.798	0.167	0
RPS17	0.942566	0	0	0.997	0.983	0
FKBP4	0.932697	0	0	0.883	0.522	0
UBP1	0.922877	0	0	0.79	0.257	0
VCP	0.915675	0	0	0.897	0.571	0
FABP5	0.910917	0	0	0.928	0.546	0
BAG3	0.906819	0	0	0.745	0.381	0
HSBP1	0.906012	0	0	0.978	0.841	0
PGAM2	0.902436	0	0	0.785	0.133	0
DUT	0.901904	0	0	0.897	0.519	0
DNAJB1	0.896092	0	0	0.975	0.843	0
DUSP2	0.895123	0	0	0.715	0.188	0
CMTM6	0.894923	0	0	0.898	0.671	0
DMKN	0.882212	0	0	0.883	0.295	0
JUNB	0.878105	0	0	0.887	0.546	0
HSPH1	0.87809	0	0	0.873	0.63	0
ATXN10	0.877596	0	0	0.887	0.575	0
MAP1LC3B	0.877582	0	0	0.913	0.518	0
IER2	0.874651	0	0	0.867	0.517	0
TOMM7	0.873651	0	0	0.99	0.936	0
STOML2	0.872355	0	0	0.957	0.799	0
CNOT10	0.869101	0	0	0.835	0.305	0
IDH2	0.868732	0	0	0.93	0.556	0
RPL22L1	0.865756	0	0	0.92	0.644	0
PTMS	0.861957	0	0	0.949	0.708	0
AHCY	0.859026	0	0	0.908	0.647	0
PFN1	0.850844	0	0	0.985	0.875	0
RP11-242D8.1	0.849056	0	0	0.721	0.157	0
KRT10	0.847376	0	0	0.963	0.654	0
JUN	0.844707	0	0	0.958	0.795	0
GSTP1	0.843835	0	0	0.932	0.386	0
RPS24	0.839253	0	0	0.997	0.976	0
PRAME	0.836724	0	0	0.823	0.227	0
MIF	0.835381	0	0	0.976	0.692	0
DNAJA4	0.834497	0	0	0.639	0.138	0
TKTL1	0.832034	0	0	0.827	0.222	0
PRSS23	0.819344	0	0	0.76	0.215	0
CLDN3	0.817879	0	0	0.84	0.365	0
PHLDA2	0.814355	0	0	0.848	0.315	0
RCN2	0.811217	0	0	0.829	0.415	0
TOMM22	0.807419	0	0	0.945	0.755	0
RPL10A	0.807215	0	0	0.996	0.974	0
CPVL	0.806214	0	0	0.789	0.32	0
LGALS2	0.802787	0	0	0.753	0.154	0
GADD45B	0.802475	0	0	0.887	0.573	0
TTYH1	0.800213	0	0	0.609	0.072	0
PABPC1	0.797566	0	0	0.981	0.912	0
CTAG2	0.795745	0	0	0.838	0.372	0
ATP5D	0.795007	0	0	0.945	0.606	0
FXYD2	0.788681	0	0	0.82	0.198	0
RPS21	0.78522	0	0	0.996	0.975	0
EIF4A3	0.782104	0	0	0.88	0.475	0
RAC1	0.776845	0	0	0.971	0.824	0
MAFF	0.77453	0	0	0.739	0.299	0
MAFB	0.773503	0	0	0.58	0.177	0
ACTL8	0.769977	0	0	0.766	0.2	0
WBP5	0.766411	0	0	0.913	0.491	0
PGAM1	0.76365	0	0	0.963	0.829	0
MTCH1	0.758969	0	0	0.908	0.594	0
FKBP10	0.756967	0	0	0.781	0.208	0
NR4A1	0.756904	0	0	0.745	0.319	0
POLR2F	0.75058	0	0	0.974	0.86	0
C1QBP	0.750145	0	0	0.883	0.495	0
KIF5B	0.748487	0	0	0.865	0.588	0
BAMBI	0.745587	0	0	0.772	0.432	0
NME4	0.742596	0	0	0.883	0.552	0
NXT1	0.73703	0	0	0.816	0.353	0
CLTA	0.735686	0	0	0.944	0.668	0
CREB5	0.734267	0	0	0.72	0.141	0
SNRPB2	0.727857	0	0	0.961	0.829	0
RBM17	0.726077	0	0	0.885	0.569	0
CYB5R3	0.720026	0	0	0.907	0.67	0
GLO1	0.719069	0	0	0.942	0.79	0
LIPC	0.718031	0	0	0.727	0.237	0
PHF14	0.713988	0	0	0.807	0.437	0
IER5	0.712733	0	0	0.699	0.32	0
EIF3F	0.712565	0	0	0.899	0.585	0
GCSH	0.710398	0	0	0.857	0.452	0
SNRPB	0.709869	0	0	0.983	0.886	0
RALY	0.704393	0	0	0.879	0.523	0
CHST13	0.700706	0	0	0.775	0.312	0
RPL3	0.693671	0	0	0.999	0.994	0
COX5A	0.692859	0	0	0.957	0.676	0
CLIC1	0.69166	0	0	0.992	0.917	0
ACTA1	0.691644	0	0	0.468	0.061	0
ANP32B	0.687476	0	0	0.885	0.604	0
H2AFY2	0.686963	0	0	0.752	0.15	0
LY6E	0.68648	0	0	0.903	0.547	0
BSG	0.685267	0	0	0.98	0.876	0
MYL9	0.684821	0	0	0.806	0.228	0
PNMA5	0.67955	0	0	0.742	0.133	0
GAL3ST1	0.678173	0	0	0.701	0.125	0
ZNRD1	0.674521	0	0	0.857	0.514	0
H2AFV	0.674476	0	0	0.917	0.658	0
CLASP2	0.671199	0	0	0.696	0.154	0
CRABP1	0.668521	0	0	0.664	0.087	0
XIST	0.665294	0	0	0.753	0.24	0
ZFP36L2	0.665096	0	0	0.789	0.49	0
RPL37A	0.663904	0	0	0.997	0.992	0
MAGEF1	0.6624	0	0	0.773	0.345	0
SRP14	0.65833	0	0	0.996	0.978	0
TGFBR3L	0.65596	0	0	0.701	0.108	0
FLOT1	0.654528	0	0	0.904	0.66	0
SEC11A	0.654223	0	0	0.921	0.763	0
RPS28	0.65051	0	0	1	0.994	0
MYLIP	0.649006	0	0	0.657	0.192	0
MRPS34	0.648684	0	0	0.864	0.527	0
PKM	0.648536	0	0	0.978	0.789	0
POLR2C	0.647915	0	0	0.862	0.543	0
DNPH1	0.646246	0	0	0.937	0.71	0
KLHDC2	0.645548	0	0	0.816	0.407	0
HES4	0.643815	0	0	0.664	0.164	0
MDK	0.643347	0	0	0.99	0.904	0
PRR5	0.643068	0	0	0.71	0.147	0
CSNK2B	0.641102	0	0	0.963	0.859	0
PLBD1	0.640311	0	0	0.664	0.186	0
CD7	0.640073	0	0	0.626	0.184	0
RNF5	0.633551	0	0	0.92	0.715	0
ACTG1	0.630481	0	0	0.993	0.935	0
NEU1	0.620207	0	0	0.901	0.68	0
SRSF2	0.612214	0	0	0.9	0.62	0
CYCS	0.611108	0	0	0.994	0.946	0
MEST	0.610538	0	0	0.81	0.414	0
CALM3	0.610211	0	0	0.944	0.78	0
SCAND1	0.609194	0	0	0.896	0.525	0
NDUFA4	0.608264	0	0	0.993	0.974	0
SLC39A4	0.608079	0	0	0.826	0.378	0
RPS26	0.606908	0	0	0.996	0.983	0
PODXL2	0.606569	0	0	0.671	0.09	0
CHCHD2	0.606287	0	0	0.994	0.963	0
MSRB2	0.605516	0	0	0.844	0.486	0
MRPS26	0.604573	0	0	0.863	0.514	0
RPS19	0.602524	0	0	0.999	0.998	0
MZT2A	0.602382	0	0	0.9	0.601	0
RPS15	0.602269	0	0	0.999	0.996	0
PTGES2	0.601922	0	0	0.81	0.38	0
RPL36	0.600951	0	0	0.997	0.991	0
YBX3	0.600246	0	0	0.722	0.243	0
VIL1	0.599632	0	0	0.777	0.357	0
S100A10	0.594859	0	0	0.994	0.966	0
AMN	0.592699	0	0	0.72	0.212	0
ALDH1B1	0.591685	0	0	0.692	0.293	0
FSCN1	0.591102	0	0	0.672	0.124	0
TIMP3	0.589152	0	0	0.587	0.212	0
GTSF1	0.58739	0	0	0.9	0.465	0
TCP1	0.586485	0	0	0.918	0.764	0
WDR18	0.579799	0	0	0.776	0.356	0
TRAP1	0.579558	0	0	0.783	0.381	0
RPL4	0.579557	0	0	0.989	0.943	0
APRT	0.578262	0	0	0.957	0.803	0
C12orf75	0.577362	0	0	0.893	0.605	0
TERF2IP	0.577051	0	0	0.772	0.337	0
ARC	0.576647	0	0	0.526	0.063	0
CDC42EP1	0.574974	0	0	0.756	0.36	0
PRDX2	0.574631	0	0	0.971	0.861	0
STMN3	0.574143	0	0	0.61	0.068	0
TMA7	0.571449	0	0	0.992	0.958	0
C19orf43	0.571132	0	0	0.892	0.57	0
DYNC1LI1	0.570302	0	0	0.798	0.454	0
NCBP2-AS2	0.570279	0	0	0.764	0.309	0
QPRT	0.56989	0	0	0.896	0.657	0
CNPY3	0.569217	0	0	0.817	0.509	0
IMP3	0.569091	0	0	0.778	0.404	0
TSPAN3	0.56728	0	0	0.757	0.386	0
HHEX	0.566773	0	0	0.751	0.374	0
SAMM50	0.566763	0	0	0.766	0.428	0
MRPS2	0.565995	0	0	0.773	0.401	0
EEF1B2	0.562683	0	0	0.975	0.881	0
CCT3	0.560945	0	0	0.954	0.841	0
RPS29	0.560197	0	0	0.999	0.993	0
LSM2	0.560011	0	0	0.892	0.692	0
AGPAT2	0.559323	0	0	0.836	0.492	0
RPL29	0.557932	0	0	0.996	0.977	0
PLTP	0.555396	0	0	0.696	0.189	0
NPC2	0.554096	0	0	0.971	0.88	0
PFDN6	0.55392	0	0	0.921	0.718	0
COMMD7	0.552557	0	0	0.793	0.417	0
GNL1	0.552184	0	0	0.752	0.372	0
SMARCB1	0.551913	0	0	0.781	0.378	0
AC140912.1	0.55167	0	0	0.522	0.11	0
GADD45GIP1	0.547817	0	0	0.887	0.568	0
RPS6	0.546949	0	0	0.999	0.993	0
CNN2	0.54518	0	0	0.759	0.388	0
COX4I1	0.5425	0	0	0.991	0.958	0
EIF6	0.541329	0	0	0.967	0.866	0
ERH	0.541081	0	0	0.981	0.906	0
ZNF428	0.540167	0	0	0.849	0.46	0
EIF1B	0.533887	0	0	0.91	0.713	0
TPI1	0.530602	0	0	0.997	0.97	0
TPT1	0.530139	0	0	0.994	0.976	0
DRG1	0.529324	0	0	0.808	0.513	0
SDF2L1	0.528222	0	0	0.918	0.6	0
AP2M1	0.527948	0	0	0.934	0.775	0
DEFB1	0.527873	0	0	0.948	0.583	0
PCBP1	0.525564	0	0	0.921	0.754	0
EBPL	0.52293	0	0	0.788	0.417	0
MORF4L1	0.521976	0	0	0.966	0.877	0
MAPRE1	0.521439	0	0	0.833	0.555	0
RPS4X	0.52072	0	0	0.997	0.985	0
SLC39A5	0.520348	0	0	0.676	0.229	0
RBM42	0.518305	0	0	0.79	0.425	0
ARID3A	0.514225	0	0	0.634	0.128	0
TBCC	0.513797	0	0	0.724	0.332	0
MALSU1	0.512234	0	0	0.824	0.531	0
GABARAPL2	0.506783	0	0	0.9	0.724	0
EGFL7	0.504253	0	0	0.685	0.206	0
LY6K	0.503578	0	0	0.842	0.269	0
TMED3	0.50245	0	0	0.751	0.313	0
KHDC1L	0.502302	0	0	0.642	0.194	0
TRIM71	0.501555	0	0	0.565	0.077	0
BAG1	0.501099	0	0	0.758	0.37	0
BRD3	0.496	0	0	0.717	0.36	0
PSMB5	0.491324	0	0	0.964	0.855	0
IGFBP7	0.48949	0	0	0.662	0.16	0
ISYNA1	0.488919	0	0	0.63	0.14	0
CCZ1	0.48683	0	0	0.746	0.378	0
MRPL14	0.482979	0	0	0.948	0.809	0
INHA	0.482123	0	0	0.49	0.079	0
FRMD4A	0.479441	0	0	0.539	0.115	0
GAL	0.479394	0	0	0.536	0.072	0
ITM2C	0.479306	0	0	0.731	0.314	0
PLK2	0.478946	0	0	0.561	0.147	0
NIP7	0.478792	0	0	0.701	0.319	0
KRT17	0.478657	0	0	0.624	0.107	0
NMB	0.476905	0	0	0.756	0.245	0
CFD	0.474816	0	0	0.643	0.167	0
OBSL1	0.472892	0	0	0.622	0.114	0
NPW	0.47202	0	0	0.632	0.149	0
PMAIP1	0.471681	0	0	0.597	0.154	0
HBA2	0.471402	0	0	0.571	0.118	0
MTRNR2L1	0.471132	0	0	0.609	0.081	0
PTBP1	0.471015	0	0	0.786	0.464	0
PGF	0.47091	0	0	0.561	0.085	0
BEX4	0.470549	0	0	0.655	0.131	0
NDUFB8	0.467816	0	0	0.953	0.832	0
TUBA1A	0.466064	0	0	0.666	0.156	0
FAM60A	0.459189	0	0	0.703	0.313	0
GPAT2	0.458244	0	0	0.58	0.126	0
EGR2	0.458053	0	0	0.476	0.06	0
DEDD2	0.457314	0	0	0.659	0.295	0
SMIM24	0.456032	0	0	0.576	0.183	0
HIST3H2A	0.455928	0	0	0.596	0.107	0
H3F3B	0.455067	0	0	0.999	0.984	0
GSTO2	0.453197	0	0	0.609	0.14	0
OAT	0.45304	0	0	0.634	0.202	0
IGF2BP2	0.45107	0	0	0.731	0.345	0
DNTTIP1	0.450823	0	0	0.732	0.386	0
PTPRS	0.449831	0	0	0.569	0.124	0
LIMD2	0.446106	0	0	0.592	0.138	0
CRELD2	0.445888	0	0	0.703	0.327	0
S100A1	0.445632	0	0	0.604	0.181	0
PYY	0.444305	0	0	0.418	0.049	0
GBAS	0.443304	0	0	0.698	0.299	0
HACD1	0.442689	0	0	0.589	0.075	0
SPHK1	0.439828	0	0	0.581	0.127	0
CECR5	0.43915	0	0	0.701	0.286	0
RAB34	0.438907	0	0	0.638	0.168	0
EMC8	0.438828	0	0	0.683	0.282	0
CIDEB	0.436955	0	0	0.62	0.243	0
SNX10	0.434311	0	0	0.707	0.314	0
MLF1	0.430858	0	0	0.708	0.202	0
CLIC3	0.426043	0	0	0.518	0.101	0
SPARC	0.425525	0	0	0.581	0.13	0
PBX2	0.425135	0	0	0.605	0.19	0
CMTM7	0.424847	0	0	0.616	0.188	0
RPS27	0.421931	0	0	1	0.999	0
COTL1	0.421113	0	0	0.622	0.159	0
MAP1LC3A	0.417969	0	0	0.651	0.236	0
VARS	0.416987	0	0	0.636	0.241	0
FBXL2	0.41604	0	0	0.587	0.083	0
ID1	0.415931	0	0	0.507	0.139	0
TNNI3	0.415262	0	0	0.573	0.081	0
HYAL2	0.414196	0	0	0.665	0.266	0
HMGA2	0.412695	0	0	0.518	0.07	0
PRR7	0.408451	0	0	0.62	0.17	0
SRF	0.408141	0	0	0.552	0.183	0
PLEKHB1	0.406207	0	0	0.501	0.098	0
PARVB	0.40463	0	0	0.593	0.163	0
HOXA5	0.40399	0	0	0.49	0.07	0
GLG1	0.401053	0	0	0.63	0.276	0
PRKAR1B	0.400357	0	0	0.612	0.174	0
LDOC1	0.396571	0	0	0.572	0.088	0
PM20D2	0.396392	0	0	0.581	0.17	0
METTL9	0.395337	0	0	0.663	0.278	0
FXN	0.394145	0	0	0.609	0.193	0
COL6A1	0.392758	0	0	0.593	0.109	0
OLFM2	0.391693	0	0	0.559	0.109	0
CLRN3	0.391393	0	0	0.559	0.155	0
HOXA7	0.38697	0	0	0.492	0.043	0
SNHG23	0.386224	0	0	0.466	0.043	0
TNFRSF25	0.384096	0	0	0.54	0.063	0
FLYWCH2	0.382884	0	0	0.72	0.33	0
H1FX	0.382674	0	0	0.613	0.236	0
TUBA3C	0.381129	0	0	0.409	0.086	0
MISP	0.380623	0	0	0.532	0.114	0
PAGE4	0.379855	0	0	0.559	0.103	0
MFAP2	0.379253	0	0	0.548	0.081	0
C22orf39	0.378725	0	0	0.658	0.274	0
DUSP9	0.378268	0	0	0.568	0.152	0
TGFB1	0.378257	0	0	0.574	0.107	0
MTRNR2L8	0.374802	0	0	0.49	0.059	0
TXNRD2	0.374644	0	0	0.648	0.235	0
MAGEA12	0.374	0	0	0.652	0.247	0
FABP3	0.371689	0	0	0.618	0.206	0
FOXJ1	0.371357	0	0	0.495	0.048	0
VCX3B	0.371316	0	0	0.48	0.081	0
TP53RK	0.369511	0	0	0.603	0.209	0
RGL2	0.36938	0	0	0.66	0.252	0
CERS4	0.3661	0	0	0.614	0.214	0
FKBP1B	0.358654	0	0	0.549	0.172	0
MDFI	0.35729	0	0	0.466	0.051	0
ARMCX3	0.35491	0	0	0.58	0.152	0
FBXO2	0.34935	0	0	0.569	0.173	0
ZNF580	0.347462	0	0	0.588	0.166	0
DUSP15	0.342298	0	0	0.469	0.072	0
RAMP2	0.34168	0	0	0.568	0.146	0
APOBEC3C	0.341165	0	0	0.512	0.1	0
XAGE3	0.335511	0	0	0.498	0.077	0
CRABP2	0.331985	0	0	0.475	0.074	0
MAPK13	0.331903	0	0	0.538	0.104	0
TPST1	0.329431	0	0	0.576	0.183	0
SYNGR1	0.329249	0	0	0.562	0.145	0
COL11A2	0.32402	0	0	0.429	0.041	0
RP11-402P6.11	0.319418	0	0	0.584	0.153	0
COL2A1	0.319269	0	0	0.338	0.023	0
B4GAT1	0.317447	0	0	0.537	0.168	0
C19orf81	0.315838	0	0	0.481	0.077	0
SPINT1	0.314584	0	0	0.503	0.115	0
DLK1	0.314277	0	0	0.377	0.038	0
HOXC9	0.31395	0	0	0.475	0.055	0
PNMA1	0.311098	0	0	0.505	0.115	0
PRSS21	0.306607	0	0	0.467	0.051	0
FBXL15	0.306464	0	0	0.597	0.21	0
AEBP1	0.305637	0	0	0.459	0.049	0
CLEC11A	0.304806	0	0	0.518	0.082	0
MMP11	0.304777	0	0	0.425	0.058	0
COL1A1	0.304587	0	0	0.455	0.069	0
MFGE8	0.303321	0	0	0.521	0.136	0
COX8C	0.30244	0	0	0.47	0.058	0
TPPP3	0.301567	0	0	0.419	0.07	0
PEG3	0.30133	0	0	0.427	0.041	0
HEY1	0.298684	0	0	0.405	0.058	0
CNTFR	0.29666	0	0	0.52	0.142	0
ZNF467	0.293928	0	0	0.478	0.074	0
SLC19A3	0.292134	0	0	0.375	0.062	0
RP11-834C11.4	0.291833	0	0	0.474	0.09	0
HAGHL	0.287026	0	0	0.445	0.063	0
NEU4	0.287023	0	0	0.451	0.103	0
DLK2	0.286823	0	0	0.433	0.056	0
MAP1B	0.285623	0	0	0.434	0.075	0
C3orf70	0.284667	0	0	0.312	0.02	0
ZNF703	0.281637	0	0	0.406	0.049	0
CYP2B6	0.281266	0	0	0.495	0.12	0
TNNT1	0.279874	0	0	0.505	0.13	0
RPP25	0.278104	0	0	0.474	0.107	0
IGF2BP1	0.274789	0	0	0.473	0.121	0
RBMS1	0.272804	0	0	0.512	0.145	0
DBH	0.27274	0	0	0.44	0.046	0
CTBP2	0.270989	0	0	0.443	0.083	0
POMC	0.268481	0	0	0.399	0.048	0
GNG4	0.263566	0	0	0.417	0.059	0
PTGDS	0.261677	0	0	0.739	0.221	0
JARID2	0.261597	0	0	0.471	0.126	0
CDC42EP3	0.258776	0	0	0.373	0.051	0
COL6A2	0.257383	0	0	0.462	0.08	0
AMHR2	0.254509	0	0	0.332	0.029	0
HOXD1	0.254123	0	0	0.327	0.034	0
SOHLH1	0.25267	0	0	0.404	0.056	0
RP11-262H14.3	0.251474	0	0	0.468	0.099	0
HOXC10	0.250818	0	0	0.409	0.042	0
AC136616.1	0.25061	0	0	0.372	0.043	0
SLC25A36	0.249108	0	0	0.426	0.079	0
CCND2	0.246141	0	0	0.441	0.077	0
KREMEN2	0.246058	0	0	0.325	0.022	0
SFRP1	0.245512	0	0	0.355	0.019	0
NEFH	0.243979	0	0	0.356	0.031	0
ACHE	0.236257	0	0	0.352	0.055	0
CIB2	0.236189	0	0	0.422	0.077	0
NLRP2	0.233142	0	0	0.389	0.034	0
RIC3	0.231152	0	0	0.394	0.068	0
SMARCD3	0.230922	0	0	0.421	0.088	0
PPT2	0.229603	0	0	0.409	0.087	0
SLC22A17	0.222641	0	0	0.358	0.032	0
HDAC10	0.220034	0	0	0.435	0.099	0
ZFR2	0.2183	0	0	0.355	0.042	0
FMR1NB	0.21429	0	0	0.394	0.057	0
SPAG6	0.21319	0	0	0.363	0.048	0
TPTEP1	0.212724	0	0	0.369	0.044	0
GPHA2	0.208313	0	0	0.321	0.026	0
H2BFWT	0.205394	0	0	0.354	0.035	0
CXorf67	0.204423	0	0	0.334	0.032	0
LRRC73	0.199804	0	0	0.336	0.044	0
HOXB7	0.195527	0	0	0.342	0.038	0
MCCD1	0.195098	0	0	0.293	0.026	0
IGLON5	0.190105	0	0	0.322	0.037	0
PDLIM4	0.183578	0	0	0.346	0.047	0
SCG3	0.182748	0	0	0.303	0.025	0
ARHGAP8	0.18235	0	0	0.305	0.025	0
MXRA8	0.182069	0	0	0.327	0.038	0
PASD1	0.179735	0	0	0.355	0.054	0
GABBR1	0.174724	0	0	0.301	0.027	0
CPXM1	0.173651	0	0	0.297	0.024	0
CCDC8	0.161286	0	0	0.301	0.025	0
BIN1	0.472619	4.64895e-308	1.10891e-303	0.679	0.328	0
NFE2L3	0.297939	5.02365e-308	1.19829e-303	0.456	0.119	0
ACSS1	0.223898	1.33165e-307	3.17638e-303	0.384	0.073	0
MAGEA8	0.202528	1.58535e-307	3.78153e-303	0.382	0.071	0
RPS3	0.469174	4.43782e-307	1.05855e-302	0.998	0.986	0
DDAH2	0.569976	1.07304e-306	2.55952e-302	0.921	0.74	0
EGR1	0.780376	3.26759e-305	7.79418e-301	0.856	0.555	0
POLDIP3	0.328626	3.71522e-305	8.86192e-301	0.603	0.232	0
VIM	0.440507	6.08262e-305	1.45089e-300	0.874	0.462	0
TUBB6	0.261472	2.33552e-304	5.57091e-300	0.431	0.097	0
SIGIRR	0.47636	3.78169e-304	9.02046e-300	0.81	0.482	0
TRAF4	0.425252	8.5204e-304	2.03237e-299	0.731	0.355	0
UBALD1	0.322024	2.2092e-302	5.26962e-298	0.585	0.209	0
GNAS	0.527845	5.98337e-302	1.42721e-297	0.895	0.657	0
BIK	0.204427	7.04083e-302	1.67945e-297	0.392	0.074	0
HSD11B2	0.200114	1.51071e-301	3.60348e-297	0.356	0.061	0
ALDH18A1	0.297967	2.64265e-301	6.30351e-297	0.548	0.189	0
UCHL1	0.232115	2.72459e-301	6.49897e-297	0.731	0.27	0
RPL32	0.514079	6.21346e-301	1.4821e-296	0.998	0.991	0
SBDS	0.512608	7.31253e-301	1.74426e-296	0.906	0.703	0
HERPUD1	0.76848	1.25513e-300	2.99386e-296	0.931	0.75	0
PSMD7	0.557895	2.15451e-299	5.13914e-295	0.88	0.667	0
DOK4	0.292389	2.35226e-299	5.61084e-295	0.548	0.187	0
LSM7	0.47151	3.29072e-299	7.84935e-295	0.942	0.788	0
SRSF3	0.57797	4.27055e-299	1.01865e-294	0.967	0.864	0
LPA	0.1778	1.03788e-298	2.47566e-294	0.322	0.043	0
ODC1	0.560372	6.15888e-298	1.46908e-293	0.765	0.465	0
DUSP5	0.268607	7.69566e-298	1.83564e-293	0.451	0.114	0
KLHL35	0.181279	1.82881e-297	4.36227e-293	0.308	0.036	0
HES1	0.961907	2.96753e-297	7.07845e-293	0.916	0.666	0
GRB7	0.264755	3.34222e-297	7.97219e-293	0.473	0.135	0
MPC1	0.606777	3.51748e-297	8.39025e-293	0.853	0.601	0
IFITM1	0.283386	4.50706e-297	1.07507e-292	0.436	0.104	0
DNAJA1	0.631171	1.04228e-296	2.48614e-292	0.972	0.867	0
TMEM54	0.316209	1.95099e-296	4.65369e-292	0.58	0.21	0
PTPRA	0.307423	1.05218e-295	2.50977e-291	0.6	0.235	0
CACYBP	0.668517	1.39129e-295	3.31865e-291	0.949	0.817	0
CERCAM	0.152249	1.76552e-295	4.21129e-291	0.3	0.033	0
LINC00493	0.457321	2.82518e-295	6.73889e-291	0.949	0.83	0
HMOX1	0.385609	5.77751e-295	1.37811e-290	0.677	0.295	0
AC090498.1	0.558029	9.14765e-295	2.18199e-290	0.964	0.869	0
C19orf33	0.252726	9.62904e-295	2.29681e-290	0.595	0.187	0
CCDC144NL-AS1	0.202264	1.30373e-294	3.10978e-290	0.373	0.068	0
TGIF2	0.22876	1.32976e-294	3.17187e-290	0.449	0.118	0
SMTN	0.334871	2.45103e-294	5.84644e-290	0.57	0.206	0
FAM105A	0.232182	3.8537e-294	9.19223e-290	0.357	0.063	0
GGT1	0.315575	5.64532e-294	1.34658e-289	0.538	0.18	0
HOXD-AS2	0.149088	3.98671e-293	9.50951e-289	0.288	0.028	0
SLC22A31	0.180015	5.09105e-293	1.21437e-288	0.277	0.024	0
LINC00665	0.282401	5.60409e-292	1.33674e-287	0.527	0.165	0
XAGE2	0.1696	1.23529e-291	2.94653e-287	0.294	0.032	0
ITIH5	0.220615	1.98063e-291	4.7244e-287	0.307	0.039	0
SALL4	0.15777	2.61707e-291	6.2425e-287	0.301	0.035	0
CHTF8	0.359063	4.27493e-291	1.0197e-286	0.633	0.277	0
ZFYVE21	0.391877	6.49139e-291	1.54839e-286	0.709	0.368	0
MCAT	0.255322	1.42151e-290	3.39072e-286	0.471	0.137	0
TUBB2A	0.61685	3.34454e-290	7.97774e-286	0.891	0.65	0
RPL39L	0.34367	1.2036e-289	2.87095e-285	0.658	0.253	0
NUTF2	0.482824	3.57789e-289	8.53433e-285	0.892	0.664	0
IMPDH2	0.541828	9.38441e-289	2.23846e-284	0.862	0.581	0
BEX2	0.345282	3.56255e-288	8.49775e-284	0.655	0.25	0
YWHAB	0.539066	4.51229e-288	1.07632e-283	0.92	0.778	0
ITFG1	0.378249	5.76439e-288	1.37498e-283	0.669	0.315	0
SELK	0.514806	6.90648e-288	1.6474e-283	0.944	0.812	0
SOX9	0.408873	2.90706e-287	6.9342e-283	0.596	0.241	0
FAM83D	0.539454	3.29754e-287	7.86561e-283	0.595	0.242	0
C1orf210	0.190156	9.59801e-287	2.28941e-282	0.324	0.048	0
C17orf96	0.206534	1.66049e-286	3.96076e-282	0.357	0.067	0
CSNK1E	0.303061	2.62139e-286	6.2528e-282	0.574	0.216	0
KCNQ1OT1	0.658971	3.36844e-286	8.03474e-282	0.74	0.409	0
HSD17B2	0.445055	4.85424e-286	1.15788e-281	0.69	0.288	0
PDIA3	0.605232	4.98361e-286	1.18874e-281	0.946	0.778	0
EFEMP2	0.171634	1.31291e-285	3.13169e-281	0.327	0.048	0
BTBD3	0.227359	2.41439e-285	5.75904e-281	0.436	0.114	0
TTLL12	0.275238	2.68463e-285	6.40366e-281	0.491	0.155	0
CDC34	0.321696	3.17274e-285	7.56794e-281	0.573	0.223	0
TMEM230	0.475763	4.74308e-285	1.13137e-280	0.943	0.84	0
GTPBP1	0.22044	1.25141e-284	2.98498e-280	0.42	0.102	0
KIFC3	0.277369	2.45253e-284	5.85002e-280	0.541	0.184	0
CAMK1	0.35893	8.43984e-284	2.01316e-279	0.667	0.3	0
UNC93A	0.2221	1.16608e-283	2.78145e-279	0.384	0.08	0
CLEC2L	0.212427	1.37885e-283	3.28896e-279	0.433	0.111	0
MPP6	0.432073	1.9399e-283	4.62725e-279	0.673	0.356	0
PDCD2	0.430192	2.00024e-283	4.77117e-279	0.744	0.395	0
M6PR	0.437812	3.27947e-283	7.82253e-279	0.775	0.47	0
SMARCA4	0.356733	4.53266e-283	1.08118e-278	0.606	0.267	0
AKIRIN2	0.34808	4.99792e-283	1.19215e-278	0.652	0.28	0
YWHAH	0.504404	9.28138e-283	2.21389e-278	0.843	0.529	0
FAHD1	0.436125	9.28346e-283	2.21438e-278	0.718	0.398	0
SLC7A10	0.164638	3.22972e-282	7.70384e-278	0.289	0.032	0
COMTD1	0.298488	5.75849e-282	1.37357e-277	0.551	0.189	0
TRMT6	0.445532	1.28863e-281	3.07376e-277	0.708	0.379	0
LOXL1	0.157943	1.3857e-281	3.30531e-277	0.283	0.03	0
CHGA	0.17079	1.51529e-281	3.61442e-277	0.253	0.018	0
RP11-404P21.3	0.250062	4.67094e-281	1.11416e-276	0.348	0.061	0
KCNH2	0.150384	7.61275e-281	1.81587e-276	0.272	0.026	0
TIMM13	0.469117	1.00996e-280	2.40907e-276	0.942	0.816	0
LDOC1L	0.160781	1.20653e-280	2.87794e-276	0.316	0.046	0
CBX4	0.309868	1.78681e-280	4.26209e-276	0.511	0.175	0
ATP8A2	0.146116	3.90774e-280	9.32113e-276	0.279	0.028	0
AF186192.6	0.135859	2.23788e-279	5.33802e-275	0.277	0.028	0
HNF1B	0.220177	8.73634e-279	2.08388e-274	0.417	0.102	0
RPL31	0.411239	1.10899e-278	2.64528e-274	0.997	0.987	0
PTK7	0.153068	1.33758e-278	3.19052e-274	0.298	0.038	0
ANXA11	0.412787	2.71859e-278	6.48465e-274	0.743	0.419	0
NSMCE4A	0.344897	3.79666e-278	9.05617e-274	0.629	0.269	0
SNAI1	0.203301	1.17703e-277	2.80758e-273	0.336	0.058	0
CTXN1	0.147268	1.22522e-277	2.92251e-273	0.257	0.021	0
PTP4A1	0.556877	3.4582e-277	8.24884e-273	0.929	0.77	0
ZC3H13	0.426413	6.31988e-277	1.50748e-272	0.692	0.376	0
TYRO3	0.218458	9.65971e-277	2.30413e-272	0.388	0.088	0
DBN1	0.257612	1.16502e-276	2.77892e-272	0.501	0.162	0
TCTN3	0.314782	1.75625e-276	4.18918e-272	0.569	0.234	0
PFKP	0.234614	2.99217e-276	7.13723e-272	0.582	0.189	0
R3HDM4	0.227808	3.94132e-276	9.40122e-272	0.461	0.134	0
EEF1A1	0.458375	5.72902e-276	1.36654e-271	0.998	0.993	0
DNAL4	0.260732	8.43394e-276	2.01175e-271	0.515	0.173	0
AHSA1	0.476657	1.00663e-275	2.40111e-271	0.862	0.622	0
NES	0.204366	3.63227e-275	8.66406e-271	0.314	0.047	0
UPK3A	0.275713	5.18771e-275	1.23742e-270	0.444	0.118	0
P3H4	0.244377	6.19889e-275	1.47862e-270	0.44	0.125	0
USMG5	0.429123	7.59935e-275	1.81267e-270	0.988	0.958	0
TFDP3	0.221832	1.28965e-274	3.07621e-270	0.474	0.135	0
ID3	0.333937	1.3257e-274	3.1622e-270	0.515	0.17	0
TSPAN15	0.188717	2.87541e-274	6.85871e-270	0.394	0.087	0
AATK	0.16902	3.16082e-274	7.53949e-270	0.257	0.022	0
DDX21	0.531079	8.93001e-274	2.13008e-269	0.823	0.557	0
AK1	0.463083	9.31882e-274	2.22282e-269	0.866	0.621	0
RASGRP2	0.161234	9.41097e-274	2.2448e-269	0.306	0.042	0
RP11-14N7.2	0.340022	1.41452e-273	3.37406e-269	0.762	0.346	0
TESC	0.259064	2.05825e-273	4.90954e-269	0.377	0.079	0
BTG1	0.63205	2.72916e-273	6.50988e-269	0.924	0.772	0
TSPYL2	0.314071	2.85379e-273	6.80714e-269	0.47	0.147	0
PPIL1	0.47742	7.79658e-273	1.85972e-268	0.701	0.388	0
ZNF444	0.332681	9.49452e-273	2.26473e-268	0.637	0.283	0
FAM122A	0.235709	1.5531e-272	3.70461e-268	0.494	0.156	0
ZNF667-AS1	0.190228	3.02159e-272	7.2074e-268	0.462	0.126	0
CCDC106	0.214928	1.30605e-271	3.11533e-267	0.45	0.128	0
AKAP1	0.403082	1.75576e-271	4.18802e-267	0.644	0.321	0
SYNJ2	0.253133	7.8539e-271	1.87339e-266	0.432	0.122	0
APMAP	0.505882	8.54749e-270	2.03883e-265	0.845	0.621	0
HMHA1	0.2019	1.13978e-269	2.71871e-265	0.39	0.089	0
EFNA3	0.258585	1.218e-269	2.9053e-265	0.472	0.145	0
FBLN2	0.150016	1.56267e-269	3.72743e-265	0.27	0.028	0
EIF4A2	0.476863	4.0141e-269	9.57483e-265	0.961	0.87	0
PLLP	0.192072	4.61913e-269	1.1018e-264	0.335	0.061	0
CLSTN3	0.23758	7.07304e-268	1.68713e-263	0.463	0.14	0
LAMA1	0.129046	1.81611e-267	4.33196e-263	0.238	0.015	0
LAMP1	0.482394	2.53639e-267	6.05005e-263	0.818	0.545	0
HBA1	0.229173	3.40736e-267	8.12757e-263	0.313	0.047	0
LZTS2	0.203006	5.49374e-267	1.31042e-262	0.4	0.1	0
EEF2	0.481777	9.02279e-267	2.15221e-262	0.976	0.899	0
RPS13	0.409653	1.01339e-266	2.41724e-262	0.997	0.984	0
RAE1	0.396521	1.1451e-266	2.73141e-262	0.709	0.399	0
ZNF385A	0.169306	3.44693e-266	8.22197e-262	0.353	0.069	0
AQP3	0.299539	2.46313e-265	5.8753e-261	0.566	0.215	0
ZDHHC7	0.187008	3.58334e-265	8.54734e-261	0.408	0.104	0
OLFM1	0.15213	5.51875e-265	1.31639e-260	0.258	0.025	0
CD276	0.278016	7.37379e-265	1.75887e-260	0.513	0.186	0
PCBD1	0.48135	1.34605e-264	3.21074e-260	0.937	0.789	0
ZHX2	0.260103	1.78042e-264	4.24685e-260	0.495	0.164	0
PLCG2	0.777144	5.4447e-264	1.29872e-259	0.387	0.089	0
EIF3L	0.497454	1.93774e-263	4.62208e-259	0.891	0.701	0
PATZ1	0.205878	2.52761e-263	6.0291e-259	0.406	0.105	0
EIF3D	0.46282	3.0492e-263	7.27326e-259	0.906	0.693	0
CLDN7	0.485222	4.27828e-263	1.0205e-258	0.704	0.367	0
RIMKLB	0.138956	6.71907e-263	1.6027e-258	0.287	0.036	0
MOV10L1	0.14586	2.13987e-262	5.10423e-258	0.27	0.03	0
PRAF2	0.261818	5.28884e-262	1.26155e-257	0.511	0.178	0
FAM118A	0.218016	6.19101e-262	1.47674e-257	0.434	0.123	0
GLTSCR2	0.441622	1.18273e-261	2.82116e-257	0.836	0.473	0
CDCA7	0.229619	5.19338e-261	1.23878e-256	0.333	0.064	0
SNRPE	0.461876	6.57835e-261	1.56913e-256	0.979	0.918	0
TAGLN	0.253056	1.14408e-260	2.72897e-256	0.379	0.087	0
TPM4	0.408043	1.61765e-260	3.85858e-256	0.772	0.427	0
RPL35A	0.389525	8.95179e-260	2.13527e-255	0.999	0.993	0
RP1-313I6.12	0.590151	9.56179e-260	2.28077e-255	0.615	0.272	0
POLRMT	0.23158	1.35741e-259	3.23783e-255	0.487	0.162	0
LBH	0.179336	1.42593e-259	3.40127e-255	0.281	0.037	0
PSMA4	0.457388	1.78612e-259	4.26042e-255	0.962	0.879	0
NET1	0.430702	2.42957e-259	5.79526e-255	0.726	0.419	0
EGFR	0.37648	5.2182e-259	1.2447e-254	0.608	0.284	0
VANGL2	0.132081	1.03336e-258	2.46488e-254	0.235	0.017	0
PNCK	0.314885	1.12873e-258	2.69236e-254	0.457	0.126	0
RRAGA	0.358643	1.51555e-258	3.61504e-254	0.68	0.339	0
CALCA	0.199675	1.81975e-258	4.34066e-254	0.28	0.036	0
LINC00960	0.157105	4.28874e-258	1.02299e-253	0.316	0.052	0
ST6GALNAC6	0.209151	1.02359e-257	2.44158e-253	0.434	0.125	0
POMP	0.394861	1.54491e-257	3.68508e-253	0.976	0.918	0
ITLN1	0.137091	2.21077e-257	5.27336e-253	0.232	0.016	0
MAGEA9	0.146014	2.77628e-257	6.62227e-253	0.273	0.033	0
MYL6	0.368547	4.21737e-257	1.00597e-252	0.997	0.991	0
SF3A2	0.291486	4.22306e-257	1.00733e-252	0.598	0.249	0
ANKRD54	0.252582	5.00551e-257	1.19396e-252	0.497	0.174	0
FAM110A	0.180894	1.09631e-256	2.61503e-252	0.375	0.087	0
PKDCC	0.194763	1.39843e-256	3.33568e-252	0.341	0.068	0
MICU2	0.290552	4.18115e-256	9.97329e-252	0.582	0.241	0
HSPE1	0.418352	6.66724e-256	1.59034e-251	0.993	0.976	0
HOMER3	0.202024	1.83168e-254	4.36912e-250	0.4	0.105	0
ZNF44	0.239205	2.498e-254	5.95847e-250	0.449	0.139	0
YY1	0.448754	3.54082e-254	8.44593e-250	0.761	0.493	0
RPL21	0.423387	7.52207e-254	1.79424e-249	0.999	0.996	0
C14orf2	0.368322	7.58375e-254	1.80895e-249	0.987	0.955	0
STRADB	0.342232	9.8703e-254	2.35436e-249	0.64	0.293	0
ITM2B	0.505787	4.28101e-253	1.02115e-248	0.962	0.752	0
IQCA1	0.119572	9.1194e-253	2.17525e-248	0.225	0.015	0
ENGASE	0.271253	1.43287e-252	3.41782e-248	0.373	0.094	0
CCDC151	0.182569	3.34162e-252	7.97076e-248	0.327	0.06	0
ANGEL1	0.166273	5.06561e-252	1.2083e-247	0.333	0.066	0
YME1L1	0.48409	5.23729e-252	1.24925e-247	0.797	0.537	0
PRR15L	0.149932	8.54924e-252	2.03925e-247	0.263	0.03	0
TMEM121	0.131262	1.87796e-251	4.47951e-247	0.222	0.014	0
LUZP4	0.135971	3.31796e-251	7.91433e-247	0.281	0.038	0
KMT5C	0.216519	1.37386e-250	3.27706e-246	0.45	0.138	0
BRD7	0.276455	1.65711e-250	3.9527e-246	0.54	0.216	0
BTG3	0.369693	2.07925e-250	4.95963e-246	0.675	0.336	0
H2AFY	0.467119	8.09886e-250	1.93182e-245	0.868	0.626	0
RND2	0.195805	1.16148e-249	2.77047e-245	0.367	0.086	0
RSPO4	0.122969	1.42663e-249	3.40295e-245	0.254	0.026	0
SUN2	0.296918	3.64026e-249	8.68311e-245	0.463	0.154	0
PDCD6	0.464075	4.06255e-249	9.69039e-245	0.87	0.65	0
BORCS7	0.423546	6.19127e-249	1.4768e-244	0.782	0.486	0
TWISTNB	0.393911	6.19608e-249	1.47795e-244	0.712	0.406	0
RAB6B	0.168802	8.70155e-249	2.07558e-244	0.378	0.089	0
FAM84B	0.197457	9.25915e-249	2.20859e-244	0.38	0.095	0
RB1	0.182778	1.26756e-248	3.02352e-244	0.407	0.108	0
MMD	0.310458	7.37201e-248	1.75845e-243	0.634	0.294	0
ZNF556	0.183486	7.43875e-248	1.77437e-243	0.261	0.03	0
ANG	0.52222	8.12394e-248	1.9378e-243	0.94	0.745	0
ANP32A	0.464362	1.27381e-247	3.03842e-243	0.875	0.669	0
RPL23	0.418073	1.64091e-247	3.91407e-243	0.993	0.969	0
BLOC1S4	0.278751	2.1394e-247	5.10311e-243	0.579	0.232	0
RSU1	0.38933	2.42302e-247	5.77964e-243	0.797	0.482	0
CDKN1C	0.163142	2.59475e-247	6.18926e-243	0.395	0.097	0
E2F4	0.277847	4.4373e-247	1.05843e-242	0.528	0.21	0
CPNE2	0.141201	2.35518e-246	5.6178e-242	0.282	0.042	0
TMEM170A	0.289601	3.8869e-246	9.27143e-242	0.583	0.259	0
RP11-10C24.3	0.17166	6.36229e-246	1.5176e-241	0.311	0.054	0
MSX1	0.201584	8.83356e-246	2.10707e-241	0.242	0.026	0
ELAVL1	0.358776	9.06157e-246	2.16146e-241	0.697	0.37	0
NGFRAP1	0.483018	1.38501e-245	3.30365e-241	0.918	0.559	0
RASGEF1A	0.150267	1.74112e-245	4.15308e-241	0.307	0.053	0
SERHL2	0.13345	7.88575e-245	1.88099e-240	0.256	0.029	0
QARS	0.409977	1.06562e-244	2.54181e-240	0.747	0.466	0
PPP4C	0.434012	1.1617e-244	2.77101e-240	0.914	0.722	0
USH1C	0.251329	1.17463e-244	2.80185e-240	0.535	0.194	0
JOSD1	0.233845	5.14975e-244	1.22837e-239	0.523	0.19	0
CKMT1B	0.143615	5.53923e-244	1.32127e-239	0.293	0.046	0
ZFP57	0.149724	6.06054e-244	1.44562e-239	0.336	0.069	0
TRIM27	0.320731	9.29031e-244	2.21602e-239	0.629	0.3	0
DYNLL1	0.446256	1.01049e-243	2.41033e-239	0.996	0.967	0
VDAC2	0.434704	1.12438e-243	2.68199e-239	0.913	0.756	0
HOXB4	0.120608	8.30808e-243	1.98173e-238	0.232	0.02	0
LTB	0.262108	9.91863e-243	2.36589e-238	0.381	0.093	0
AP1S2	0.211197	2.22609e-242	5.3099e-238	0.491	0.168	0
ICA1	0.195217	3.25194e-242	7.75686e-238	0.434	0.124	0
MRPL23	0.35243	6.59181e-242	1.57234e-237	0.722	0.349	0
COMT	0.393949	4.46216e-241	1.06436e-236	0.778	0.462	0
EMC10	0.410756	6.54454e-241	1.56107e-236	0.767	0.484	0
KIAA0930	0.23628	1.71588e-240	4.09288e-236	0.493	0.173	0
ZNF22	0.387154	2.01433e-240	4.80477e-236	0.751	0.458	0
SRSF9	0.473451	2.29554e-240	5.47556e-236	0.849	0.554	0
CCND1	0.233345	2.83296e-240	6.75747e-236	0.638	0.26	0
ZDHHC4	0.385352	3.76442e-240	8.97926e-236	0.743	0.432	0
ANGPTL4	0.308185	1.58414e-239	3.77864e-235	0.674	0.316	0
DAPK3	0.21352	1.5875e-239	3.78667e-235	0.506	0.175	0
CLDN4	0.511423	5.0464e-239	1.20372e-234	0.782	0.446	0
FARP1	0.282751	8.40867e-239	2.00572e-234	0.572	0.247	0
STARD3NL	0.277636	9.31674e-239	2.22232e-234	0.594	0.266	0
SNRPC	0.448322	1.88391e-238	4.49369e-234	0.938	0.81	0
CTGF	0.524052	2.09749e-238	5.00314e-234	0.618	0.288	0
KIF5C	0.147493	2.86602e-238	6.83633e-234	0.285	0.044	0
OSBPL10	0.183307	8.34543e-238	1.99064e-233	0.361	0.088	0
GTF3A	0.460396	1.45197e-237	3.4634e-233	0.849	0.586	0
TLE4	0.324804	5.69639e-237	1.35876e-232	0.427	0.13	0
NUTM2B-AS1	0.239157	6.98021e-237	1.66499e-232	0.524	0.202	0
SLC35E4	0.148847	2.51994e-236	6.01081e-232	0.284	0.045	0
NUP50	0.29178	2.70812e-236	6.45969e-232	0.58	0.259	0
RPL18A	0.424899	4.22266e-236	1.00723e-231	0.999	0.993	0
TOX3	0.225471	4.36666e-236	1.04158e-231	0.418	0.129	0
HNRNPF	0.447423	6.6589e-236	1.58835e-231	0.925	0.788	0
C6orf47	0.256628	1.1003e-235	2.62454e-231	0.495	0.186	0
SPESP1	0.290126	3.12888e-235	7.46331e-231	0.608	0.268	0
PP7080	0.19196	9.59585e-235	2.2889e-230	0.391	0.107	0
PLA2G7	0.16257	1.26732e-234	3.02294e-230	0.28	0.044	0
RGS19	0.209239	1.30329e-234	3.10874e-230	0.442	0.142	0
RPS23	0.479695	2.01782e-234	4.8131e-230	0.996	0.983	0
PMPCA	0.368909	6.44745e-234	1.53791e-229	0.739	0.451	0
RRP7A	0.382994	1.05238e-233	2.51024e-229	0.728	0.426	0
ZDHHC16	0.229827	3.40658e-233	8.12572e-229	0.484	0.173	0
CD320	0.353553	7.96388e-233	1.89963e-228	0.684	0.362	0
DSCR8	0.329759	2.44052e-232	5.82137e-228	0.752	0.394	0
RPL26	0.363193	4.10077e-232	9.78157e-228	0.996	0.981	0
NAT14	0.140903	4.17198e-232	9.95143e-228	0.283	0.047	0
LGALS14	0.182046	8.61857e-232	2.05579e-227	0.228	0.021	0
LYRM4	0.378827	1.81856e-231	4.33782e-227	0.778	0.502	0
MPG	0.325264	2.16961e-231	5.17517e-227	0.661	0.34	0
DGCR6L	0.427533	4.29497e-231	1.02448e-226	0.84	0.592	0
THAP11	0.258607	6.43876e-231	1.53584e-226	0.491	0.191	0
SMARCC1	0.333594	7.18956e-231	1.71493e-226	0.641	0.337	0
UBL5	0.361082	1.26078e-230	3.00733e-226	0.986	0.945	0
BEX5	0.259214	1.33377e-230	3.18144e-226	0.463	0.155	0
MAP7D2	0.1304	1.48607e-230	3.54473e-226	0.223	0.02	0
EIF5	0.495279	2.09352e-230	4.99366e-226	0.886	0.724	0
CCR10	0.167165	4.34841e-230	1.03723e-225	0.301	0.056	0
RNPS1	0.416429	5.93082e-230	1.41468e-225	0.871	0.656	0
SUGT1	0.357433	7.50691e-230	1.79062e-225	0.756	0.467	0
MTRNR2L12	0.181826	7.761e-230	1.85123e-225	0.314	0.061	0
CTHRC1	0.137298	8.46427e-230	2.01898e-225	0.252	0.032	0
RHOV	0.155568	2.25571e-229	5.38054e-225	0.235	0.025	0
PALM	0.144075	3.63662e-229	8.67444e-225	0.294	0.053	0
BAK1	0.278732	6.46865e-229	1.54297e-224	0.58	0.26	0
ILF2	0.506813	1.09979e-228	2.62332e-224	0.931	0.777	0
CKMT1A	0.136565	1.11386e-228	2.6569e-224	0.277	0.045	0
ZNF768	0.236451	1.19932e-228	2.86073e-224	0.498	0.189	0
HNRNPU	0.437347	1.7936e-228	4.27828e-224	0.905	0.725	0
MYO3A	0.122263	3.01074e-228	7.18152e-224	0.236	0.025	0
CBX6	0.258096	4.56763e-228	1.08952e-223	0.521	0.195	0
FAM96B	0.396928	6.77972e-228	1.61717e-223	0.949	0.81	0
HRASLS	0.112601	1.25965e-227	3.00465e-223	0.23	0.023	0
ELAC2	0.240465	1.35253e-227	3.22618e-223	0.482	0.18	0
SPATA2L	0.182038	1.6542e-227	3.94577e-223	0.383	0.106	0
HIST1H2BN	0.307028	2.3188e-227	5.53104e-223	0.417	0.133	0
YWHAZ	0.453594	3.53737e-227	8.4377e-223	0.924	0.796	0
MPLKIP	0.434014	5.10036e-227	1.21659e-222	0.892	0.663	0
EIF2AK4	0.297352	5.12047e-227	1.22139e-222	0.569	0.261	0
RPL38	0.331233	7.11326e-227	1.69673e-222	0.996	0.983	0
TRIP10	0.222554	7.50267e-227	1.78961e-222	0.478	0.175	0
SMOX	0.199956	7.80787e-227	1.86241e-222	0.477	0.162	0
XX-CR54.1	0.187981	1.04549e-226	2.49381e-222	0.448	0.142	0
DDR1	0.159119	1.49677e-226	3.57024e-222	0.354	0.086	0
MAGEA10	0.226505	6.39227e-226	1.52475e-221	0.482	0.169	0
DICER1	0.241193	1.17615e-225	2.80546e-221	0.491	0.187	0
CALN1	0.127131	1.26037e-225	3.00635e-221	0.261	0.038	0
SLC52A2	0.314733	1.80476e-225	4.30489e-221	0.646	0.326	0
IER3	0.340935	2.61653e-225	6.2412e-221	0.828	0.491	0
PDLIM7	0.241854	6.59977e-225	1.57424e-220	0.55	0.231	0
CLN5	0.207826	1.69574e-224	4.04485e-220	0.515	0.197	0
AL132709.8	0.125195	2.58547e-224	6.16712e-220	0.21	0.016	0
KISS1R	0.140566	2.78259e-224	6.6373e-220	0.245	0.03	0
MED30	0.353512	2.80213e-224	6.68392e-220	0.703	0.387	0
CLN6	0.324336	4.21491e-224	1.00538e-219	0.594	0.281	0
PAPD5	0.2435	5.21272e-224	1.24339e-219	0.462	0.17	0
PCBP4	0.227837	1.57865e-223	3.76555e-219	0.49	0.184	0
SOAT2	0.141119	2.69613e-223	6.43108e-219	0.267	0.042	0
DNAJC9	0.388406	3.47903e-223	8.29853e-219	0.657	0.357	0
WDR5	0.251791	4.2454e-223	1.01266e-218	0.519	0.211	0
SERPINA5	0.445005	4.31699e-223	1.02973e-218	0.783	0.471	0
MTA1	0.156819	5.75626e-223	1.37304e-218	0.322	0.072	0
DAXX	0.341211	9.18074e-223	2.18988e-218	0.681	0.39	0
TJP3	0.170557	1.55925e-222	3.71928e-218	0.3	0.06	0
SEMA6A	0.26323	2.27389e-222	5.42391e-218	0.485	0.181	0
VIMP	0.422875	3.44768e-222	8.22375e-218	0.906	0.741	0
TPBG	0.1612	4.27756e-222	1.02033e-217	0.312	0.064	0
NGFR	0.152235	5.53262e-222	1.3197e-217	0.221	0.022	0
RPSA	0.45782	7.29781e-222	1.74075e-217	0.987	0.95	0
RBM8A	0.385671	1.13205e-221	2.70027e-217	0.966	0.876	0
TRA2B	0.502704	1.8097e-221	4.31667e-217	0.863	0.68	0
UBE2D1	0.256986	2.00881e-221	4.7916e-217	0.629	0.288	0
FAM126A	0.232844	2.51086e-221	5.98916e-217	0.472	0.174	0
ABHD12	0.359809	6.80362e-221	1.62287e-216	0.724	0.41	0
HACD3	0.477165	9.01858e-221	2.1512e-216	0.848	0.645	0
NSUN5	0.338979	1.2408e-220	2.95968e-216	0.689	0.386	0
NECAB3	0.252991	1.25875e-220	3.00251e-216	0.515	0.207	0
FAM159A	0.137211	1.27161e-220	3.03318e-216	0.275	0.046	0
FGF11	0.141475	1.63043e-220	3.88907e-216	0.249	0.034	0
CLDN10	0.120403	2.03895e-220	4.8635e-216	0.266	0.042	0
FBL	0.407769	2.66557e-220	6.35818e-216	0.868	0.664	0
PNRC1	0.421155	1.09611e-219	2.61455e-215	0.856	0.585	0
SIGMAR1	0.386123	1.5408e-219	3.67528e-215	0.736	0.439	0
CPNE1	0.381805	1.6475e-219	3.92979e-215	0.837	0.579	0
RBP2	0.227711	1.84038e-219	4.38986e-215	0.251	0.035	0
PGC	0.0951392	3.58925e-219	8.56143e-215	0.508	0.18	0
FOLR1	0.141831	5.48608e-219	1.3086e-214	0.31	0.063	0
ABHD17B	0.208888	5.67442e-219	1.35352e-214	0.395	0.121	0
GPCPD1	0.191611	1.20232e-218	2.86788e-214	0.413	0.129	0
YPEL2	0.19919	1.98952e-218	4.7456e-214	0.41	0.127	0
RNASEH2B	0.309409	2.11338e-218	5.04104e-214	0.595	0.291	0
MTRF1L	0.24232	4.39562e-218	1.04849e-213	0.519	0.215	0
RPL15	0.359534	1.13451e-217	2.70615e-213	0.998	0.991	0
PIGS	0.252309	1.31834e-217	3.14464e-213	0.562	0.249	0
PRPF6	0.396497	1.33452e-217	3.18322e-213	0.809	0.567	0
MARK3	0.271876	2.00563e-217	4.78404e-213	0.594	0.287	0
CBY1	0.288113	2.12092e-217	5.05902e-213	0.607	0.293	0
EIF2AK1	0.354627	3.79697e-217	9.0569e-213	0.745	0.441	0
ACSF3	0.176843	1.27269e-216	3.03574e-212	0.352	0.094	0
LRRC4B	0.104223	1.44236e-216	3.44047e-212	0.196	0.013	0
TLCD1	0.228212	2.21522e-216	5.28396e-212	0.511	0.196	0
GYLTL1B	0.116023	3.85444e-216	9.194e-212	0.222	0.024	0
RGCC	0.189447	5.61391e-216	1.33909e-211	0.368	0.099	0
LRRC61	0.301481	8.93693e-216	2.13173e-211	0.609	0.301	0
TOB2	0.277714	9.54748e-216	2.27736e-211	0.581	0.273	0
RPL7L1	0.437526	1.13457e-215	2.70629e-211	0.8	0.572	0
GLT8D1	0.242127	2.44966e-215	5.84318e-211	0.559	0.244	0
DUSP1	0.539878	5.53325e-215	1.31985e-210	0.928	0.709	0
PIGZ	0.164145	9.3762e-215	2.23651e-210	0.319	0.072	0
COA5	0.330654	1.1261e-214	2.6861e-210	0.727	0.435	0
RPS5	0.317691	1.1264e-214	2.6868e-210	0.997	0.987	0
NUP93	0.25654	1.16005e-214	2.76706e-210	0.558	0.249	0
RPL28	0.336586	1.58676e-214	3.78491e-210	0.998	0.99	0
RPLP1	0.331749	2.55545e-214	6.09551e-210	1	0.999	0
SNRNP70	0.350847	2.5852e-214	6.16647e-210	0.722	0.402	0
CD83	0.202562	2.87696e-214	6.86241e-210	0.416	0.133	0
CDS2	0.254422	4.31082e-214	1.02826e-209	0.576	0.271	0
CBX3	0.437331	4.32512e-214	1.03167e-209	0.924	0.797	0
SLC9A3R1	0.433337	2.47236e-213	5.89731e-209	0.884	0.664	0
NPTXR	0.105078	3.09804e-213	7.38976e-209	0.199	0.015	0
TMPPE	0.1146	4.25339e-213	1.01456e-208	0.22	0.024	0
TMC6	0.16489	5.97134e-213	1.42434e-208	0.372	0.102	0
SFT2D1	0.37195	6.8049e-213	1.62317e-208	0.778	0.489	0
ADPGK	0.220757	1.85698e-212	4.42946e-208	0.496	0.196	0
MGAT1	0.320075	3.06749e-212	7.31689e-208	0.733	0.417	0
PNMAL1	0.110291	3.26289e-212	7.78297e-208	0.212	0.02	0
SLC29A4	0.174978	4.01758e-212	9.58314e-208	0.42	0.133	0
WDR61	0.363121	4.44674e-212	1.06068e-207	0.765	0.511	0
LGALS7B	0.344394	5.08658e-212	1.2133e-207	0.264	0.045	0
OVOL1	0.116486	6.92005e-212	1.65064e-207	0.201	0.016	0
HOXD9	0.0998486	8.36334e-212	1.99491e-207	0.206	0.018	0
MED4	0.358048	1.28235e-211	3.0588e-207	0.806	0.561	0
TEX19	0.137955	1.75799e-211	4.19332e-207	0.244	0.034	0
NOVA1	0.146751	2.74126e-211	6.53872e-207	0.303	0.065	0
SUPT4H1	0.394794	3.41783e-211	8.15254e-207	0.889	0.731	0
ENY2	0.374993	4.16056e-211	9.92419e-207	0.976	0.9	0
GARS	0.366464	5.1347e-211	1.22478e-206	0.743	0.467	0
MRPS18A	0.384504	5.85669e-211	1.397e-206	0.802	0.555	0
FSTL3	0.162682	8.32964e-211	1.98687e-206	0.35	0.089	0
VPS35	0.385505	1.27269e-210	3.03575e-206	0.766	0.52	0
NCOA4	0.37052	1.27525e-210	3.04185e-206	0.76	0.494	0
EGR4	0.196177	3.28141e-210	7.82715e-206	0.222	0.025	0
ZNF511	0.287024	4.15756e-210	9.91702e-206	0.631	0.306	0
MUM1	0.353524	5.25374e-210	1.25318e-205	0.634	0.346	0
SNAP29	0.302021	7.54057e-210	1.79865e-205	0.732	0.428	0
CLPP	0.33077	1.53033e-209	3.6503e-205	0.725	0.429	0
BYSL	0.268557	1.57372e-209	3.7538e-205	0.575	0.269	0
GLRX5	0.342148	2.80002e-209	6.67888e-205	0.706	0.375	0
ZCCHC3	0.178876	2.95642e-209	7.05195e-205	0.443	0.158	0
PPP1R15A	0.500059	3.4839e-209	8.31015e-205	0.864	0.645	0
HSPB8	0.154866	4.94159e-209	1.17872e-204	0.337	0.081	0
LTBP4	0.154351	5.91178e-209	1.41014e-204	0.324	0.076	0
P3H3	0.101659	6.00924e-209	1.43338e-204	0.214	0.022	0
CPN1	0.216777	9.12633e-209	2.1769e-204	0.481	0.181	0
TP53	0.262037	1.39242e-208	3.32135e-204	0.556	0.236	0
PRNP	0.273507	2.10917e-208	5.03101e-204	0.612	0.305	0
PRRC2A	0.32051	3.93223e-208	9.37954e-204	0.63	0.335	0
MFSD10	0.264994	4.0791e-208	9.72989e-204	0.592	0.288	0
CHGB	0.107067	4.75273e-208	1.13367e-203	0.197	0.016	0
CHST12	0.223944	4.87655e-208	1.1632e-203	0.485	0.189	0
MEX3A	0.157087	1.17215e-207	2.79593e-203	0.304	0.069	0
PES1	0.32529	1.40155e-207	3.34313e-203	0.694	0.396	0
ACTB	0.377876	1.50772e-207	3.59637e-203	0.999	0.998	0
SCARF2	0.107087	2.83686e-207	6.76676e-203	0.203	0.018	0
HMGB1	0.495521	3.18185e-207	7.58967e-203	0.994	0.944	0
SLC12A5	0.132225	1.12407e-206	2.68125e-202	0.314	0.072	0
SEMA3B	0.147246	1.16717e-206	2.78405e-202	0.301	0.066	0
PRR26	0.144381	1.16985e-206	2.79044e-202	0.294	0.061	0
RPL30	0.385108	2.22816e-206	5.31483e-202	0.999	0.991	0
S100A4	0.246087	3.87718e-206	9.24824e-202	0.665	0.336	0
NUDT3	0.307305	5.18846e-206	1.2376e-201	0.617	0.329	0
LAD1	0.203963	7.98058e-206	1.90361e-201	0.465	0.168	0
RGS16	0.238716	1.14164e-205	2.72315e-201	0.329	0.083	0
SRM	0.285848	1.32842e-205	3.16867e-201	0.593	0.281	0
ABHD14A	0.253528	2.59796e-205	6.1969e-201	0.588	0.281	0
SNCAIP	0.128607	2.64597e-205	6.31142e-201	0.231	0.03	0
SUCLA2	0.281736	3.07473e-205	7.33416e-201	0.641	0.331	0
EPS8L1	0.114187	3.76948e-205	8.99135e-201	0.238	0.034	0
IGHE	0.169088	5.71501e-205	1.3632e-200	0.207	0.021	0
TFDP1	0.283755	5.78723e-205	1.38043e-200	0.568	0.264	0
VGF	0.137427	5.97301e-205	1.42474e-200	0.214	0.023	0
WDR12	0.276282	6.53432e-205	1.55863e-200	0.598	0.299	0
CIAPIN1	0.325918	6.68262e-205	1.594e-200	0.668	0.378	0
RASD1	0.32607	7.60588e-205	1.81423e-200	0.491	0.191	0
ASPG	0.148657	1.19093e-204	2.84073e-200	0.26	0.045	0
SNHG7	0.320195	1.39784e-204	3.33428e-200	0.735	0.406	0
PPIF	0.280064	2.39317e-204	5.70842e-200	0.612	0.298	0
PPP1R1A	0.217003	2.98046e-204	7.10928e-200	0.613	0.257	0
STARD7	0.309971	3.3013e-204	7.87458e-200	0.655	0.364	0
RNF126	0.255773	3.71928e-204	8.87161e-200	0.61	0.282	0
CTD-3080P12.3	0.101994	3.73002e-204	8.89721e-200	0.217	0.025	0
PICK1	0.160489	3.75545e-204	8.95788e-200	0.367	0.106	0
MESDC1	0.232014	4.96074e-204	1.18328e-199	0.466	0.178	0
ZBTB10	0.266032	9.98647e-204	2.38207e-199	0.541	0.241	0
DIRAS1	0.0999013	1.39015e-203	3.31592e-199	0.203	0.019	0
CCT6A	0.451051	1.43077e-203	3.4128e-199	0.923	0.799	0
NEK3	0.149946	1.83616e-203	4.37979e-199	0.357	0.099	0
RAB11A	0.365428	2.4171e-203	5.7655e-199	0.909	0.752	0
DALRD3	0.22114	1.32109e-202	3.1512e-198	0.492	0.197	0
PDCD4	0.268216	1.66147e-202	3.96309e-198	0.652	0.337	0
KARS	0.381126	1.97501e-201	4.71099e-197	0.768	0.515	0
SOCS3	0.185841	2.33905e-201	5.57932e-197	0.376	0.111	0
DNAJC1	0.383935	4.80006e-201	1.14496e-196	0.774	0.489	0
DNAJB11	0.415445	1.67752e-200	4.00139e-196	0.915	0.779	0
DEF6	0.128933	1.78899e-200	4.26727e-196	0.274	0.055	0
DDX17	0.417032	1.81896e-200	4.33878e-196	0.761	0.504	0
SERPINB9	0.194546	2.12964e-200	5.07983e-196	0.435	0.148	0
WBSCR16	0.238089	3.22275e-200	7.68722e-196	0.534	0.235	0
TUBB4A	0.105023	3.97654e-200	9.48525e-196	0.214	0.025	0
NUFIP1	0.202577	2.32005e-199	5.53402e-195	0.465	0.183	0
YIPF3	0.364101	2.82046e-199	6.72763e-195	0.853	0.672	0
C9orf40	0.17749	6.26648e-199	1.49474e-194	0.359	0.109	0
SPG7	0.211856	8.17616e-199	1.95026e-194	0.495	0.207	0
ATF3	0.5357	8.42669e-199	2.01002e-194	0.834	0.574	0
IL17RE	0.170688	2.141e-198	5.10693e-194	0.325	0.085	0
PDHB	0.368549	6.20197e-198	1.47936e-193	0.788	0.546	0
NEO1	0.139062	6.33935e-198	1.51213e-193	0.318	0.079	0
FKBP1A	0.361365	1.24323e-197	2.96548e-193	0.939	0.842	0
CENPV	0.292094	2.2419e-197	5.34761e-193	0.59	0.294	0
MRPL28	0.376286	2.34166e-197	5.58556e-193	0.861	0.613	0
ZNF74	0.117675	3.21269e-197	7.66323e-193	0.263	0.05	0
DPCD	0.257333	4.30897e-197	1.02782e-192	0.6	0.294	0
PCOLCE	0.141057	4.50764e-197	1.07521e-192	0.327	0.083	0
EHMT2	0.276442	5.7907e-197	1.38126e-192	0.578	0.282	0
RAB11FIP4	0.210097	6.02986e-197	1.4383e-192	0.457	0.17	0
TUG1	0.255593	1.18294e-196	2.82166e-192	0.539	0.252	0
MT-CO2	0.666464	1.32185e-196	3.15301e-192	0.995	0.975	0
PNMA3	0.119991	2.0726e-196	4.94377e-192	0.226	0.032	0
MIER2	0.131608	2.17735e-196	5.19364e-192	0.268	0.052	0
C9orf116	0.151174	2.18725e-196	5.21726e-192	0.35	0.098	0
NPC1L1	0.110784	2.28484e-196	5.45003e-192	0.218	0.029	0
SUSD5	0.0913842	2.94213e-196	7.01787e-192	0.182	0.013	0
IDH3B	0.370625	3.93093e-196	9.37644e-192	0.807	0.577	0
SERP1	0.397819	5.82814e-196	1.39019e-191	0.939	0.75	0
RP11-395A13.2	0.181305	7.44841e-196	1.77667e-191	0.309	0.077	0
MAP3K8	0.191011	1.03299e-195	2.46399e-191	0.415	0.141	0
HK1	0.123744	1.37118e-195	3.27068e-191	0.271	0.053	0
SCARA3	0.117878	1.91082e-195	4.55788e-191	0.263	0.05	0
PDGFA	0.255675	2.37468e-195	5.66433e-191	0.485	0.19	0
AES	0.278595	2.45785e-195	5.86271e-191	0.667	0.364	0
RRAD	0.158105	2.76497e-195	6.59528e-191	0.291	0.064	0
MAL2	0.345964	4.8295e-195	1.15198e-190	0.679	0.401	0
UROS	0.258635	5.81296e-195	1.38657e-190	0.595	0.281	0
FGFBP3	0.109282	8.87813e-195	2.1177e-190	0.234	0.036	0
CKS2	0.461597	8.97054e-195	2.13974e-190	0.942	0.721	0
LOXL1-AS1	0.103855	1.22068e-194	2.9117e-190	0.208	0.024	0
NFKBIA	0.675295	2.44592e-194	5.83426e-190	0.914	0.727	0
PCOLCE2	0.255079	2.77441e-194	6.61779e-190	0.536	0.231	0
TYW1	0.204865	4.75046e-194	1.13313e-189	0.457	0.183	0
SEZ6L2	0.202598	5.37984e-194	1.28325e-189	0.615	0.268	0
TPM2	0.012714	5.40422e-194	1.28907e-189	0.701	0.295	0
CSNK2A2	0.197619	1.18418e-193	2.82462e-189	0.487	0.198	0
TRA2A	0.463034	1.27879e-193	3.0503e-189	0.791	0.535	0
FES	0.192046	1.35759e-193	3.23826e-189	0.401	0.133	0
SVIL	0.230233	1.62218e-193	3.86938e-189	0.491	0.202	0
KLHDC3	0.356279	1.90835e-193	4.55198e-189	0.783	0.552	0
BMS1	0.243798	2.48694e-193	5.9321e-189	0.549	0.258	0
EID1	0.41284	3.06864e-193	7.31962e-189	0.91	0.773	0
SLC1A5	0.204845	3.1161e-193	7.43283e-189	0.477	0.189	0
NUDT5	0.403348	3.38095e-193	8.06457e-189	0.897	0.745	0
YDJC	0.207906	4.44124e-193	1.05937e-188	0.545	0.229	0
SH3BP1	0.110355	5.41913e-193	1.29263e-188	0.238	0.038	0
PFDN5	0.281605	5.62242e-193	1.34112e-188	0.992	0.96	0
PSMA7	0.384204	6.92983e-193	1.65297e-188	0.982	0.928	0
C20orf24	0.462237	7.03227e-193	1.67741e-188	0.923	0.637	0
TMEM248	0.285305	8.00497e-193	1.90942e-188	0.689	0.39	0
STX3	0.189317	1.05821e-192	2.52415e-188	0.546	0.232	0
KIFC1	0.365731	1.68827e-192	4.02704e-188	0.503	0.218	0
TMEM181	0.209514	1.79924e-192	4.29172e-188	0.441	0.17	0
MRPL32	0.358781	2.17e-192	5.17611e-188	0.805	0.574	0
PLAGL1	0.137703	4.2357e-192	1.01034e-187	0.371	0.111	0
PIGT	0.380449	4.95832e-192	1.18271e-187	0.892	0.723	0
TUBB	0.730259	6.28774e-192	1.49982e-187	0.987	0.922	0
UBE2E2	0.23674	6.34489e-192	1.51345e-187	0.636	0.318	0
NOL7	0.36244	6.92956e-192	1.65291e-187	0.817	0.513	0
TMEM184B	0.175654	7.57112e-192	1.80594e-187	0.389	0.128	0
MICA	0.235304	8.38788e-192	2.00076e-187	0.526	0.236	0
TNFRSF1A	0.255076	2.08854e-191	4.98179e-187	0.612	0.302	0
MCM3	0.499697	2.20985e-191	5.27115e-187	0.677	0.389	0
RPS6KL1	0.123617	4.32857e-191	1.03249e-186	0.247	0.044	0
METRN	0.133697	4.36285e-191	1.04067e-186	0.295	0.069	0
CCDC102A	0.100857	4.38493e-191	1.04594e-186	0.22	0.031	0
CTC-524C5.2	0.158452	6.84106e-191	1.6318e-186	0.395	0.131	0
MYEF2	0.16332	6.93551e-191	1.65433e-186	0.331	0.089	0
GTF3C6	0.377372	7.94371e-191	1.89481e-186	0.924	0.787	0
TMEM98	0.333657	2.22572e-190	5.309e-186	0.727	0.396	0
BMP7	0.0973344	2.3151e-190	5.52221e-186	0.176	0.012	0
ARMCX1	0.180101	2.56589e-190	6.12042e-186	0.429	0.151	0
PTP4A3	0.125651	3.12778e-190	7.46069e-186	0.317	0.078	0
ISG20L2	0.304782	3.51218e-190	8.37759e-186	0.621	0.339	0
BRPF3	0.165727	3.78588e-190	9.03046e-186	0.369	0.117	0
TMEM132A	0.115697	4.03149e-190	9.61632e-186	0.225	0.033	0
PPP2R2C	0.0978008	4.50736e-190	1.07514e-185	0.196	0.021	0
RPUSD1	0.174823	5.62057e-190	1.34068e-185	0.386	0.13	0
SPOCK2	0.157657	6.36219e-190	1.51757e-185	0.268	0.056	0
BTF3	0.35658	8.10566e-190	1.93344e-185	0.982	0.942	0
GTF2I	0.354218	1.863e-189	4.44382e-185	0.751	0.506	0
RP11-382A20.3	0.133539	2.17163e-189	5.17999e-185	0.29	0.067	0
RPS9	0.301499	2.90039e-189	6.91831e-185	0.997	0.988	0
ANXA2	0.430619	4.73651e-189	1.1298e-184	0.986	0.914	0
CEP78	0.214693	4.81207e-189	1.14782e-184	0.395	0.143	0
KHSRP	0.240456	8.04643e-189	1.91931e-184	0.53	0.245	0
LAMA5	0.152723	9.3549e-189	2.23142e-184	0.324	0.088	0
KDM5B	0.188173	1.16233e-188	2.7725e-184	0.443	0.163	0
PARD3	0.250066	1.28021e-188	3.05368e-184	0.539	0.258	0
GDF10	0.0865536	1.89151e-188	4.51181e-184	0.165	0.009	0
DAPK1	0.185842	3.17347e-188	7.56968e-184	0.424	0.156	0
SLC43A2	0.131867	7.4774e-188	1.78358e-183	0.271	0.057	0
MRPS18B	0.375045	8.56433e-188	2.04285e-183	0.847	0.647	0
SPTLC2	0.14227	9.87899e-188	2.35643e-183	0.377	0.122	0
HLA-G	0.0959897	1.08112e-187	2.57879e-183	0.249	0.044	0
RPL12	0.348932	1.12091e-187	2.67371e-183	0.997	0.983	0
MZT2B	0.416806	1.9146e-187	4.5669e-183	0.919	0.672	0
MAGED2	0.371391	2.87483e-187	6.85732e-183	0.775	0.522	0
SMOC1	0.183513	4.86695e-187	1.16091e-182	0.423	0.156	0
NUDT14	0.24237	5.08916e-187	1.21392e-182	0.593	0.276	0
LINGO1	0.0848247	5.54214e-187	1.32197e-182	0.166	0.01	0
ZNF503	0.267153	8.17482e-187	1.94994e-182	0.381	0.13	0
TMEM41A	0.302711	3.05307e-186	7.28249e-182	0.578	0.304	0
ADM	0.399547	3.80544e-186	9.07713e-182	0.687	0.389	0
CCDC58	0.324707	4.43509e-186	1.0579e-181	0.786	0.535	0
RING1	0.242643	7.01087e-186	1.6723e-181	0.601	0.301	0
G6PC3	0.261166	7.74995e-186	1.84859e-181	0.591	0.3	0
ALDOC	0.362322	8.14665e-186	1.94322e-181	0.772	0.485	0
PGP	0.309428	8.57227e-186	2.04474e-181	0.631	0.33	0
RPP38	0.256035	9.60065e-186	2.29004e-181	0.589	0.303	0
SLC39A7	0.337099	1.08834e-185	2.59602e-181	0.768	0.523	0
FRAS1	0.0904043	1.15474e-185	2.75441e-181	0.207	0.027	0
NRSN2	0.173853	1.93017e-185	4.60403e-181	0.449	0.171	0
ATP2B1	0.369475	1.97119e-185	4.70189e-181	0.67	0.424	0
XRN2	0.384087	1.05643e-184	2.51991e-180	0.808	0.62	0
MANF	0.455547	1.21331e-184	2.89411e-180	0.918	0.743	0
POLR1C	0.224728	1.22098e-184	2.9124e-180	0.592	0.293	0
PCK1	0.338481	1.85842e-184	4.43289e-180	0.752	0.392	0
SDF2	0.321017	2.36944e-184	5.65181e-180	0.74	0.483	0
TIMM23	0.283518	4.69407e-184	1.11968e-179	0.627	0.357	0
2023-09-09	0.323811	6.37613e-184	1.5209e-179	0.721	0.46	0
CHST10	0.088512	8.05506e-184	1.92137e-179	0.191	0.02	0
SNRPD3	0.359318	8.70452e-184	2.07629e-179	0.919	0.764	0
PERP	0.402855	1.18458e-183	2.82557e-179	0.904	0.678	0
PDPR	0.134445	1.25711e-183	2.99859e-179	0.293	0.073	0
MAF1	0.338535	2.59832e-183	6.19778e-179	0.8	0.48	0
AP2B1	0.273525	3.02387e-183	7.21285e-179	0.679	0.389	0
EEFSEC	0.166264	7.89057e-183	1.88214e-178	0.375	0.124	0
CD52	0.221661	1.44501e-182	3.44678e-178	0.472	0.192	0
ADCY5	0.0870072	2.27035e-182	5.41546e-178	0.183	0.017	0
LBX2	0.118291	2.71061e-182	6.46561e-178	0.239	0.044	0
LGALS1	0.385294	3.23775e-182	7.723e-178	0.981	0.818	0
LAMB1	0.193091	4.97933e-182	1.18772e-177	0.458	0.18	0
ZFAND5	0.351872	4.98145e-182	1.18823e-177	0.837	0.597	0
MMP9	0.189463	1.13999e-181	2.71922e-177	0.325	0.091	0
TCEA2	0.235751	1.32969e-181	3.17171e-177	0.596	0.283	0
MBOAT2	0.0880365	1.43366e-181	3.4197e-177	0.184	0.018	0
PHB	0.376615	1.51171e-181	3.60588e-177	0.935	0.807	0
NPB	0.157531	1.51203e-181	3.60665e-177	0.316	0.086	0
HEXIM1	0.349465	2.06055e-181	4.91502e-177	0.613	0.33	0
SV2A	0.0942989	2.59917e-181	6.19981e-177	0.188	0.02	0
ZNF205	0.1702	4.17079e-181	9.94859e-177	0.408	0.147	0
PDSS1	0.177078	6.2955e-181	1.50166e-176	0.412	0.154	0
CHPF	0.179843	1.09388e-180	2.60924e-176	0.49	0.202	0
PNPLA3	0.154312	1.29885e-180	3.09815e-176	0.317	0.089	0
MPPED1	0.0875932	1.50814e-180	3.59736e-176	0.189	0.02	0
AC018890.6	0.1055	1.85352e-180	4.4212e-176	0.231	0.04	0
TPT1-AS1	0.148828	3.12127e-180	7.44516e-176	0.339	0.1	0
PTRH2	0.266339	3.71229e-180	8.85492e-176	0.636	0.342	0
SGPL1	0.165506	4.87683e-180	1.16327e-175	0.4	0.144	0
SIAH1	0.198389	8.89573e-180	2.1219e-175	0.489	0.208	0
GTPBP4	0.357652	9.71428e-180	2.31715e-175	0.8	0.557	0
GPSM1	0.11225	1.25275e-179	2.98818e-175	0.227	0.038	0
RGS10	0.115281	1.35806e-179	3.23939e-175	0.309	0.079	0
CHRD	0.111628	1.45386e-179	3.4679e-175	0.266	0.059	0
SLC22A3	0.177104	1.58649e-179	3.78426e-175	0.363	0.121	0
CFDP1	0.286834	1.74701e-179	4.16715e-175	0.881	0.674	0
CYC1	0.408934	2.09399e-179	4.99479e-175	0.946	0.668	0
UNC119	0.236509	2.77154e-179	6.61094e-175	0.57	0.271	0
UNC45A	0.229251	2.97091e-179	7.08651e-175	0.546	0.265	0
WASF3	0.0995738	3.47068e-179	8.27861e-175	0.209	0.029	0
C14orf1	0.374776	5.70762e-179	1.36144e-174	0.832	0.616	0
PVALB	0.110583	5.74834e-179	1.37115e-174	0.183	0.018	0
NDRG3	0.202765	6.2424e-179	1.489e-174	0.49	0.214	0
ZNF280B	0.0881013	1.20298e-178	2.86946e-174	0.183	0.019	0
PDX1	0.0905183	2.22589e-178	5.30942e-174	0.185	0.019	0
RP11-736N17.11	0.100087	2.53708e-178	6.05169e-174	0.184	0.019	0
WDR46	0.269475	2.93131e-178	6.99205e-174	0.678	0.399	0
PSMG3	0.350746	2.98219e-178	7.11342e-174	0.809	0.592	0
GGCT	0.449809	3.55567e-178	8.48134e-174	0.867	0.682	0
CHD4	0.338788	4.47013e-178	1.06626e-173	0.679	0.422	0
HOXD8	0.0863146	7.90658e-178	1.88596e-173	0.197	0.024	0
NDUFS4	0.362736	9.77234e-178	2.331e-173	0.905	0.729	0
HOXC11	0.0990464	1.01655e-177	2.42477e-173	0.189	0.021	0
PHF5A	0.337163	1.20241e-177	2.8681e-173	0.759	0.524	0
TCF7L2	0.256245	1.23162e-177	2.93778e-173	0.565	0.288	0
MSI1	0.133209	2.0288e-177	4.8393e-173	0.244	0.048	0
EXT1	0.204772	2.32821e-177	5.55347e-173	0.509	0.232	0
LIN28A	0.0932338	3.56827e-177	8.5114e-173	0.162	0.011	0
RP11-669N7.2	0.127468	4.20118e-177	1.00211e-172	0.2	0.026	0
NUPL2	0.28265	6.24866e-177	1.49049e-172	0.671	0.401	0
MED16	0.168314	8.47227e-177	2.02089e-172	0.409	0.151	0
JUP	0.172373	8.72547e-177	2.08129e-172	0.454	0.183	0
SH3GL1	0.196521	1.09757e-176	2.61803e-172	0.433	0.174	0
NPM3	0.288505	1.35918e-176	3.24205e-172	0.691	0.394	0
MARVELD3	0.169336	2.09737e-176	5.00286e-172	0.326	0.097	0
ETV4	0.22107	2.10181e-176	5.01345e-172	0.43	0.163	0
GTF2F2	0.246417	3.01725e-176	7.19705e-172	0.629	0.352	0
CCL3	0.282851	3.5126e-176	8.37861e-172	0.65	0.331	0
SNU13	0.325048	3.97579e-176	9.48346e-172	0.941	0.841	0
GPANK1	0.292536	8.35441e-176	1.99278e-171	0.648	0.378	0
AUH	0.15914	1.01124e-175	2.41211e-171	0.412	0.153	0
TJP2	0.257782	1.36981e-175	3.26741e-171	0.533	0.258	0
ELFN1	0.103836	1.57318e-175	3.75251e-171	0.179	0.018	0
KLHL36	0.135147	2.0945e-175	4.996e-171	0.315	0.088	0
CITF22-92A6.1	0.117588	2.80781e-175	6.69748e-171	0.265	0.059	0
SEMA4C	0.118243	3.23115e-175	7.70726e-171	0.259	0.056	0
KLHL7	0.221956	3.46389e-175	8.26241e-171	0.582	0.293	0
HSPBP1	0.257702	4.22427e-175	1.00762e-170	0.612	0.319	0
LRRC75B	0.109235	4.47256e-175	1.06684e-170	0.259	0.057	0
PTOV1	0.231496	7.55557e-175	1.80223e-170	0.623	0.338	0
CDK5RAP1	0.237808	1.03262e-174	2.4631e-170	0.542	0.266	0
PAQR6	0.100919	1.22017e-174	2.91047e-170	0.205	0.029	0
JAM3	0.0907026	1.58228e-174	3.7742e-170	0.17	0.015	0
NGDN	0.269226	2.43975e-174	5.81954e-170	0.693	0.423	0
PHC1	0.0995256	2.48693e-174	5.93207e-170	0.223	0.038	0
PRKCD	0.142321	2.76539e-174	6.59628e-170	0.329	0.099	0
KIAA1462	0.177417	3.02553e-174	7.2168e-170	0.325	0.098	0
TERT	0.0982564	5.43574e-174	1.29659e-169	0.199	0.027	0
CRELD1	0.23661	6.41893e-174	1.53111e-169	0.576	0.291	0
IRF8	0.130387	6.78261e-174	1.61786e-169	0.28	0.069	0
SLC43A1	0.259405	1.52993e-173	3.64935e-169	0.615	0.335	0
FLOT2	0.230617	1.98776e-173	4.74139e-169	0.52	0.252	0
TCL1A	0.0860347	2.76169e-173	6.58745e-169	0.188	0.022	0
GID8	0.309357	2.7844e-173	6.64164e-169	0.776	0.525	0
PRELID1	0.394331	4.07024e-173	9.70875e-169	0.921	0.609	0
NCF1	0.113771	4.08911e-173	9.75374e-169	0.231	0.042	0
ELN	0.101108	5.97049e-173	1.42414e-168	0.206	0.031	0
DLG5	0.12793	6.64419e-173	1.58484e-168	0.295	0.078	0
UBB	0.341026	7.52405e-173	1.79471e-168	0.996	0.98	0
RBX1	0.314672	1.907e-172	4.54877e-168	0.943	0.834	0
EIF4EBP2	0.230827	2.03993e-172	4.86585e-168	0.607	0.326	0
BLMH	0.216345	4.34473e-172	1.03635e-167	0.546	0.267	0
IGF1R	0.0881348	4.92241e-172	1.17414e-167	0.203	0.029	0
BAIAP2L2	0.131351	5.08867e-172	1.2138e-167	0.375	0.126	0
GSPT2	0.144797	7.32591e-172	1.74745e-167	0.37	0.122	0
EMG1	0.290566	9.30875e-172	2.22042e-167	0.753	0.477	0
PAQR4	0.161708	9.57456e-172	2.28382e-167	0.303	0.085	0
ZSCAN18	0.14916	1.36668e-171	3.25994e-167	0.395	0.143	0
BAG6	0.303565	1.663e-171	3.96676e-167	0.785	0.543	0
GHITM	0.340159	2.30655e-171	5.50181e-167	0.919	0.808	0
BRD2	0.389623	2.87316e-171	6.85335e-167	0.807	0.592	0
STXBP6	0.214583	2.91228e-171	6.94667e-167	0.506	0.234	0
MAPK12	0.145204	2.99511e-171	7.14424e-167	0.346	0.112	0
C22orf29	0.148343	5.03654e-171	1.20137e-166	0.315	0.092	0
TCEAL5	0.0900115	7.27791e-171	1.736e-166	0.16	0.011	0
NFKBIE	0.219281	1.50007e-170	3.57811e-166	0.498	0.221	0
TYMP	0.309784	2.7121e-170	6.46917e-166	0.784	0.473	0
GUSB	0.356882	5.67801e-170	1.35438e-165	0.836	0.613	0
PSMB1	0.33846	6.29314e-170	1.5011e-165	0.967	0.895	0
KCTD20	0.221374	6.72325e-170	1.6037e-165	0.547	0.275	0
NOB1	0.267851	7.02021e-170	1.67453e-165	0.639	0.348	0
SERPINB1	0.348134	8.6372e-170	2.06023e-165	0.856	0.657	0
IGDCC3	0.0778169	2.16459e-169	5.16319e-165	0.154	0.01	0
AMD1	0.332247	2.19601e-169	5.23814e-165	0.794	0.558	0
TRIM31	0.248506	2.25427e-169	5.3771e-165	0.465	0.197	0
NKRF	0.157246	2.59674e-169	6.19401e-165	0.324	0.1	0
ENO2	0.0728412	3.07757e-169	7.34092e-165	0.356	0.105	0
PFKM	0.13583	4.07119e-169	9.711e-165	0.374	0.13	0
FBXO7	0.276245	4.72762e-169	1.12768e-164	0.715	0.449	0
PREP	0.131347	4.8095e-169	1.14721e-164	0.35	0.115	0
PLG	0.425044	6.76002e-169	1.61247e-164	0.831	0.535	0
ATP1B3	0.353498	1.09828e-168	2.61973e-164	0.72	0.45	0
MGA	0.157	1.35282e-168	3.22689e-164	0.37	0.129	0
ARL2BP	0.267124	1.62514e-168	3.87646e-164	0.642	0.374	0
PDPN	0.0827906	2.01402e-168	4.80404e-164	0.169	0.016	0
RAB3C	0.129735	2.41384e-168	5.75773e-164	0.329	0.098	0
ITPA	0.307666	3.54086e-168	8.44602e-164	0.792	0.544	0
FXYD5	0.135986	4.07538e-168	9.721e-164	0.522	0.223	0
S100A11	0.271637	4.73097e-168	1.12848e-163	0.975	0.716	0
ZNF581	0.202842	5.06634e-168	1.20847e-163	0.522	0.243	0
CRNKL1	0.231403	6.06064e-168	1.44564e-163	0.6	0.321	0
SRRM3	0.0790677	1.02474e-167	2.44432e-163	0.157	0.012	0
AKAP8L	0.16698	1.80482e-167	4.30503e-163	0.435	0.174	0
CDX2	0.0808283	2.07661e-167	4.95333e-163	0.157	0.011	0
PTPN20	0.110843	2.32627e-167	5.54884e-163	0.255	0.058	0
CNP	0.33023	2.93095e-167	6.99119e-163	0.681	0.43	0
PTPRG	0.142844	3.49479e-167	8.33613e-163	0.342	0.112	0
AAR2	0.215994	3.90153e-167	9.30632e-163	0.505	0.246	0
CENPN	0.411475	4.58107e-167	1.09272e-162	0.624	0.352	0
RNF145	0.210046	8.24854e-167	1.96752e-162	0.564	0.272	0
DLL3	0.0808945	8.57003e-167	2.04421e-162	0.2	0.029	0
TMEM189	0.214047	8.71061e-167	2.07774e-162	0.527	0.251	0
UTP14C	0.128127	8.77295e-167	2.09261e-162	0.314	0.093	0
SEPHS1	0.254591	1.00848e-166	2.40553e-162	0.654	0.383	0
TFR2	0.393737	1.36808e-166	3.26328e-162	0.809	0.557	0
EXOSC3	0.300361	1.75722e-166	4.19149e-162	0.71	0.458	0
FAM171A1	0.135861	2.69496e-166	6.42829e-162	0.316	0.091	0
SLC35B2	0.289395	2.74131e-166	6.53885e-162	0.662	0.404	0
ZNF821	0.136475	3.14311e-166	7.49727e-162	0.284	0.074	0
SCRN1	0.0983727	3.22728e-166	7.69803e-162	0.253	0.055	0
DDX18	0.327119	4.15954e-166	9.92176e-162	0.839	0.646	0
DSP	0.340926	4.46218e-166	1.06436e-161	0.703	0.462	0
NUDT16L1	0.230864	4.52204e-166	1.07864e-161	0.586	0.301	0
GPX4	0.310294	7.00551e-166	1.67102e-161	0.991	0.959	0
RBM38	0.13839	8.52733e-166	2.03402e-161	0.299	0.085	0
ROMO1	0.317177	9.13584e-166	2.17917e-161	0.971	0.91	0
MAGEB2	0.17933	1.00942e-165	2.40778e-161	0.608	0.283	0
MAP1LC3B2	0.0992891	1.66702e-165	3.97634e-161	0.212	0.036	0
CTCF	0.191822	1.74622e-165	4.16525e-161	0.459	0.199	0
COMMD6	0.315309	1.95905e-165	4.67292e-161	0.963	0.892	0
FZD8	0.0875673	3.2287e-165	7.70143e-161	0.163	0.014	0
XRCC6	0.389458	3.95037e-165	9.42282e-161	0.894	0.729	0
CITED2	0.372204	4.57913e-165	1.09226e-160	0.688	0.41	0
TNRC6C	0.143516	5.00597e-165	1.19407e-160	0.326	0.102	0
MRPL10	0.271199	6.43857e-165	1.53579e-160	0.695	0.415	0
PTAR1	0.18263	7.55159e-165	1.80128e-160	0.481	0.218	0
LRWD1	0.164215	8.89739e-165	2.1223e-160	0.44	0.18	0
PDE9A	0.0985251	8.91695e-165	2.12696e-160	0.219	0.04	0
MMP24-AS1	0.182287	1.05084e-164	2.50657e-160	0.632	0.315	0
IL27RA	0.104842	1.21947e-164	2.9088e-160	0.231	0.046	0
PAM	0.128573	1.58211e-164	3.77381e-160	0.348	0.108	0
TARSL2	0.135239	1.72735e-164	4.12025e-160	0.353	0.116	0
IRS2	0.182659	2.15879e-164	5.14936e-160	0.482	0.211	0
SAFB	0.229888	3.09008e-164	7.37077e-160	0.58	0.303	0
RPAIN	0.216585	3.63315e-164	8.66616e-160	0.614	0.336	0
PRTG	0.0767049	3.94025e-164	9.39868e-160	0.151	0.01	0
SRC	0.120556	6.93806e-164	1.65494e-159	0.315	0.094	0
CX3CL1	0.115097	7.23665e-164	1.72616e-159	0.294	0.081	0
DHX36	0.308216	7.428e-164	1.7718e-159	0.676	0.435	0
UTP4	0.20403	8.78779e-164	2.09615e-159	0.528	0.256	0
BRD9	0.223525	1.04821e-163	2.50029e-159	0.545	0.271	0
SF3B3	0.195163	1.04865e-163	2.50136e-159	0.512	0.245	0
TMEM198	0.0910069	1.12241e-163	2.67728e-159	0.213	0.037	0
CHMP4B	0.323063	1.27578e-163	3.04313e-159	0.814	0.598	0
COG8	0.136963	1.889e-163	4.50583e-159	0.336	0.109	0
COX6C	0.281706	1.91043e-163	4.55694e-159	0.994	0.975	0
TADA3	0.284751	2.15914e-163	5.15021e-159	0.708	0.454	0
CARD10	0.127986	2.8469e-163	6.79071e-159	0.307	0.09	0
FOXA2	0.273834	2.88554e-163	6.88287e-159	0.557	0.294	0
ERBB2	0.139294	5.13087e-163	1.22387e-158	0.356	0.121	0
ARMCX2	0.105283	5.4868e-163	1.30877e-158	0.222	0.041	0
PLEKHJ1	0.291503	5.87821e-163	1.40213e-158	0.71	0.453	0
LSM5	0.382349	6.80424e-163	1.62302e-158	0.955	0.854	0
KDELC1	0.112966	7.78985e-163	1.85811e-158	0.292	0.08	0
SDCCAG3	0.170681	9.32217e-163	2.22362e-158	0.367	0.132	0
ADSL	0.345803	1.00666e-162	2.40119e-158	0.751	0.515	0
SLC39A3	0.199123	1.63978e-162	3.91136e-158	0.537	0.245	0
FXYD6	0.0937435	1.64878e-162	3.93284e-158	0.179	0.022	0
PIM3	0.256404	2.08811e-162	4.98077e-158	0.632	0.348	0
CRYAB	0.198262	3.58828e-162	8.55913e-158	0.444	0.174	0
CNOT11	0.230348	4.91212e-162	1.17169e-157	0.557	0.279	0
HIC2	0.126396	5.72091e-162	1.36461e-157	0.308	0.091	0
NDUFA9	0.321018	6.59216e-162	1.57243e-157	0.788	0.562	0
NUDT11	0.0858957	7.57691e-162	1.80732e-157	0.157	0.013	0
H3F3A	0.288157	8.69094e-162	2.07305e-157	0.996	0.984	0
KLF7	0.132727	8.77271e-162	2.09256e-157	0.247	0.054	0
MAD2L1BP	0.216232	9.81338e-162	2.34079e-157	0.553	0.285	0
H2AFX	0.254843	1.54029e-161	3.67406e-157	0.473	0.211	0
RUSC1	0.25967	1.87021e-161	4.46101e-157	0.629	0.363	0
XPO5	0.16275	1.87162e-161	4.46436e-157	0.399	0.155	0
TLDC1	0.0990582	2.51775e-161	6.00559e-157	0.252	0.058	0
MYDGF	0.335356	3.48707e-161	8.31771e-157	0.862	0.64	0
GOT2	0.280605	6.60475e-161	1.57543e-156	0.656	0.39	0
AP006222.2	0.157858	1.3481e-160	3.21562e-156	0.467	0.206	0
MCMBP	0.161945	1.62183e-160	3.86855e-156	0.44	0.182	0
IRF2BPL	0.174536	2.11788e-160	5.05178e-156	0.483	0.211	0
SLC25A39	0.360446	2.25343e-160	5.3751e-156	0.897	0.711	0
AK3	0.28115	2.43307e-160	5.8036e-156	0.715	0.464	0
CIRBP	0.306269	3.00697e-160	7.17253e-156	0.886	0.73	0
LLGL2	0.204996	3.7619e-160	8.97326e-156	0.504	0.24	0
ZFHX3	0.190491	6.03529e-160	1.4396e-155	0.459	0.201	0
TAMM41	0.11374	9.28186e-160	2.214e-155	0.28	0.075	0
CLK1	0.329115	9.48301e-160	2.26198e-155	0.769	0.533	0
PSPC1	0.155916	1.54641e-159	3.68865e-155	0.418	0.168	0
HIF3A	0.11566	1.76938e-159	4.2205e-155	0.318	0.094	0
NUAK2	0.147947	2.66114e-159	6.34763e-155	0.329	0.103	0
SFMBT2	0.0830945	2.96731e-159	7.07793e-155	0.158	0.014	0
APOA4	0.376981	4.89494e-159	1.16759e-154	0.356	0.12	0
ADAP1	0.0952311	4.97164e-159	1.18588e-154	0.178	0.022	0
UBE2S	0.22997	5.58398e-159	1.33195e-154	0.646	0.337	0
MARVELD1	0.0812784	6.19073e-159	1.47667e-154	0.179	0.023	0
ATP5C1	0.33058	6.63428e-159	1.58248e-154	0.973	0.914	0
WFIKKN1	0.0859127	6.79463e-159	1.62072e-154	0.152	0.012	0
REEP6	0.314441	7.48347e-159	1.78503e-154	0.756	0.459	0
HUNK	0.0806217	8.07534e-159	1.92621e-154	0.159	0.015	0
CD79B	0.0928072	1.39056e-158	3.31689e-154	0.218	0.041	0
ZNF701	0.13952	1.50593e-158	3.5921e-154	0.256	0.062	0
POLR2K	0.322282	1.85019e-158	4.41327e-154	0.965	0.877	0
EIF2B5	0.262024	3.06155e-158	7.30271e-154	0.613	0.357	0
GABPB1-AS1	0.15336	3.42357e-158	8.16623e-154	0.478	0.211	0
PLEKHO1	0.118697	3.49162e-158	8.32856e-154	0.276	0.073	0
RP11-66B24.2	0.0805517	4.24379e-158	1.01227e-153	0.194	0.029	0
BIRC7	0.102913	4.71531e-158	1.12474e-153	0.227	0.044	0
SQLE	0.530238	5.12448e-158	1.22234e-153	0.837	0.63	0
GABARAPL1	0.165772	1.01782e-157	2.4278e-153	0.47	0.205	0
ART5	0.0941863	1.11082e-157	2.64963e-153	0.171	0.02	0
MTHFD2	0.139065	1.24001e-157	2.95779e-153	0.423	0.163	0
TTC38	0.229796	1.63438e-157	3.89849e-153	0.606	0.334	0
MICALL1	0.112695	1.89534e-157	4.52095e-153	0.255	0.062	0
SH2D3A	0.107287	2.61028e-157	6.22631e-153	0.243	0.055	0
RRP36	0.190878	2.7288e-157	6.50902e-153	0.462	0.208	0
MAGEC2	0.192121	2.83819e-157	6.76993e-153	0.7	0.364	0
EIF3G	0.325	2.97787e-157	7.1031e-153	0.879	0.7	0
RP11-262H14.4	0.102471	3.4952e-157	8.33711e-153	0.217	0.042	0
PANK2	0.208714	4.28409e-157	1.02188e-152	0.494	0.233	0
PLIN3	0.26224	4.29116e-157	1.02357e-152	0.694	0.421	0
MRPS10	0.311284	5.17614e-157	1.23466e-152	0.824	0.63	0
FAM222B	0.129797	5.82858e-157	1.39029e-152	0.365	0.134	0
PACSIN2	0.212653	7.74977e-157	1.84855e-152	0.626	0.348	0
TLE3	0.212593	8.66667e-157	2.06726e-152	0.443	0.192	0
FAM63B	0.186018	1.21139e-156	2.88954e-152	0.457	0.203	0
GALNT2	0.245677	1.36198e-156	3.24872e-152	0.588	0.322	0
KIF1BP	0.159636	2.00065e-156	4.77215e-152	0.371	0.137	0
PACSIN3	0.172364	2.88042e-156	6.87066e-152	0.438	0.185	0
RPS27A	0.246008	3.28212e-156	7.82885e-152	0.998	0.993	0
CHRNA5	0.124287	4.24767e-156	1.0132e-151	0.257	0.065	0
HELZ2	0.139566	4.8793e-156	1.16386e-151	0.324	0.106	0
BNIP2	0.194867	7.5834e-156	1.80887e-151	0.556	0.282	0
XBP1	0.396561	8.00933e-156	1.91047e-151	0.874	0.692	0
MMP12	0.117486	8.6365e-156	2.06006e-151	0.244	0.055	0
P4HA2	0.250752	9.24524e-156	2.20527e-151	0.641	0.367	0
RP11-713P17.3	0.10067	9.7179e-156	2.31801e-151	0.142	0.009	0
SNX9	0.201171	1.01045e-155	2.41022e-151	0.558	0.281	0
UBFD1	0.144177	1.59558e-155	3.80593e-151	0.375	0.14	0
PARP6	0.102255	1.6263e-155	3.87921e-151	0.262	0.065	0
TET1	0.119503	1.92552e-155	4.59294e-151	0.245	0.058	0
EIF4ENIF1	0.116537	4.42334e-155	1.0551e-150	0.29	0.083	0
PTPN14	0.0924282	5.7246e-155	1.36549e-150	0.237	0.052	0
PPDPF	0.30065	6.18776e-155	1.47597e-150	0.974	0.819	0
TRABD	0.189841	6.9131e-155	1.64898e-150	0.545	0.265	0
CCDC112	0.134474	9.52442e-155	2.27186e-150	0.348	0.119	0
RIOK1	0.244851	1.05745e-154	2.52234e-150	0.592	0.331	0
CDCA4	0.271312	1.08091e-154	2.5783e-150	0.471	0.221	0
CORO1B	0.293055	1.09716e-154	2.61705e-150	0.749	0.509	0
ESPN	0.245804	1.19585e-154	2.85246e-150	0.643	0.35	0
KLHL25	0.187136	1.29025e-154	3.07763e-150	0.312	0.102	0
INTS6	0.277251	1.37911e-154	3.28959e-150	0.585	0.325	0
PLEKHG4	0.083202	1.4813e-154	3.53334e-150	0.17	0.02	0
DDC	0.230009	1.52356e-154	3.63415e-150	0.569	0.3	0
PET117	0.226892	1.66638e-154	3.97482e-150	0.583	0.318	0
CDYL2	0.0896794	1.85729e-154	4.4302e-150	0.182	0.026	0
FAM103A1	0.268692	2.69232e-154	6.42198e-150	0.794	0.576	0
ILF3	0.276393	2.94224e-154	7.01813e-150	0.679	0.423	0
HMGN1	0.369948	3.23949e-154	7.72715e-150	0.951	0.756	0
ANKS4B	0.167968	5.12985e-154	1.22362e-149	0.427	0.179	0
BUB3	0.419718	5.57291e-154	1.32931e-149	0.823	0.608	0
SLC16A9	0.119546	6.75232e-154	1.61063e-149	0.239	0.055	0
PRDX3	0.328441	6.94947e-154	1.65766e-149	0.918	0.809	0
EHD4	0.214028	9.69669e-154	2.31295e-149	0.567	0.289	0
ACTR3B	0.127482	1.13881e-153	2.7164e-149	0.298	0.09	0
CACUL1	0.208336	1.81887e-153	4.33855e-149	0.55	0.28	0
FERMT1	0.140083	2.08145e-153	4.96489e-149	0.288	0.088	0
RGL3	0.112442	3.0996e-153	7.39348e-149	0.23	0.05	0
COL1A2	0.0896776	4.16677e-153	9.93899e-149	0.217	0.043	0
CMC1	0.303077	4.71663e-153	1.12506e-148	0.822	0.608	0
AGPAT1	0.252116	6.31134e-153	1.50544e-148	0.596	0.341	0
PDGFRA	0.0837486	7.66404e-153	1.8281e-148	0.208	0.038	0
CDK9	0.175119	9.50913e-153	2.26821e-148	0.477	0.218	0
TRIM47	0.241158	1.13105e-152	2.69789e-148	0.584	0.313	0
KCNK6	0.0931705	1.1578e-152	2.7617e-148	0.187	0.028	0
TOR3A	0.208436	1.44396e-152	3.44429e-148	0.489	0.224	0
SLC25A23	0.120857	1.56208e-152	3.72604e-148	0.315	0.101	0
CDC123	0.318344	1.88819e-152	4.5039e-148	0.837	0.634	0
EBF4	0.0925212	1.99461e-152	4.75776e-148	0.206	0.038	0
SCAMP5	0.0954946	2.25488e-152	5.37856e-148	0.217	0.044	0
CDH1	0.188491	2.53775e-152	6.0533e-148	0.358	0.132	0
MLEC	0.333437	2.58951e-152	6.17677e-148	0.777	0.533	0
COL26A1	0.0754839	2.63152e-152	6.27697e-148	0.157	0.016	0
NPY	0.0887902	2.73304e-152	6.51911e-148	0.147	0.012	0
PWWP2A	0.144059	3.04163e-152	7.25521e-148	0.351	0.125	0
IST1	0.202121	5.43434e-152	1.29625e-147	0.583	0.318	0
ARPP19	0.269635	5.79021e-152	1.38114e-147	0.735	0.49	0
CSNK2A1	0.259583	8.16341e-152	1.94722e-147	0.722	0.468	0
LGMN	0.256387	9.1151e-152	2.17423e-147	0.7	0.435	0
FBXO18	0.18082	9.17314e-152	2.18807e-147	0.527	0.263	0
RP11-297L17.2	0.165753	2.06307e-151	4.92103e-147	0.449	0.191	0
TMEM74B	0.102587	2.57233e-151	6.13579e-147	0.274	0.074	0
ATP6V1F	0.297503	2.87426e-151	6.85597e-147	0.94	0.814	0
TANGO2	0.114985	3.61723e-151	8.62819e-147	0.303	0.092	0
UQCC1	0.183384	5.23547e-151	1.24882e-146	0.442	0.197	0
HRAT92	0.106862	5.36086e-151	1.27873e-146	0.196	0.033	0
PSAP	0.310537	6.57077e-151	1.56733e-146	0.94	0.855	0
RPS11	0.228025	6.72794e-151	1.60481e-146	0.993	0.974	0
HNRNPM	0.362332	7.69666e-151	1.83589e-146	0.853	0.662	0
JAG2	0.0946827	8.95091e-151	2.13506e-146	0.168	0.021	0
UBE2G1	0.167841	1.23104e-150	2.93641e-146	0.487	0.225	0
OTUD1	0.095488	1.29958e-150	3.0999e-146	0.3	0.089	0
HPS1	0.217739	1.32051e-150	3.14982e-146	0.628	0.36	0
BAG2	0.326055	1.34327e-150	3.2041e-146	0.682	0.433	0
NEFM	0.125667	1.65588e-150	3.94978e-146	0.158	0.017	0
RPL8	0.32089	1.6693e-150	3.98178e-146	0.998	0.997	0
ABT1	0.238932	2.74656e-150	6.55138e-146	0.697	0.447	0
SERINC5	0.337004	2.88693e-150	6.88618e-146	0.621	0.36	0
HAGLROS	0.0691537	3.15836e-150	7.53363e-146	0.143	0.011	0
NOL4L	0.134266	3.83278e-150	9.14234e-146	0.373	0.138	0
ISX	0.0782296	3.91286e-150	9.33334e-146	0.16	0.018	0
SMNDC1	0.170034	4.1085e-150	9.80001e-146	0.526	0.261	0
CNN1	0.105258	4.34794e-150	1.03711e-145	0.192	0.031	0
RP11-473M20.16	0.124944	5.42044e-150	1.29294e-145	0.26	0.069	0
CDT1	0.209285	6.68063e-150	1.59353e-145	0.354	0.128	0
RPL19	0.249369	6.69216e-150	1.59628e-145	0.998	0.993	0
AAGAB	0.209499	6.72642e-150	1.60445e-145	0.55	0.292	0
OGFOD1	0.159292	7.35808e-150	1.75512e-145	0.418	0.176	0
TMSB10	0.263473	8.40155e-150	2.00402e-145	0.997	0.996	0
FAM217B	0.11769	8.97683e-150	2.14124e-145	0.302	0.094	0
BCAR1	0.175902	1.04923e-149	2.50272e-145	0.516	0.251	0
TSEN34	0.243284	1.22265e-149	2.91638e-145	0.684	0.392	0
MAFK	0.157093	1.47348e-149	3.51469e-145	0.433	0.178	0
C7orf26	0.146312	1.59019e-149	3.79307e-145	0.35	0.125	0
CNKSR3	0.211379	2.24788e-149	5.36187e-145	0.562	0.293	0
MT2A	0.202992	2.45079e-149	5.84587e-145	0.973	0.836	0
FZD2	0.0684424	2.53014e-149	6.03514e-145	0.147	0.013	0
RP9	0.179466	2.61628e-149	6.24062e-145	0.439	0.193	0
AVPI1	0.196191	2.84059e-149	6.77566e-145	0.495	0.24	0
MED15	0.158513	2.92625e-149	6.97999e-145	0.479	0.219	0
RP11-182L21.6	0.11799	3.24859e-149	7.74887e-145	0.242	0.059	0
EPC1	0.27982	6.31167e-149	1.50552e-144	0.723	0.472	0
RRP9	0.184625	9.2951e-149	2.21716e-144	0.536	0.268	0
ESF1	0.309316	1.01343e-148	2.41734e-144	0.825	0.608	0
TMED6	0.123367	1.24805e-148	2.97697e-144	0.223	0.049	0
EMID1	0.0737463	1.50587e-148	3.59194e-144	0.168	0.021	0
MPV17L	0.117563	1.70317e-148	4.06256e-144	0.311	0.1	0
ARL4D	0.32549	2.04479e-148	4.87743e-144	0.655	0.385	0
MVB12A	0.231539	3.09754e-148	7.38856e-144	0.675	0.388	0
SLIRP	0.316162	3.31076e-148	7.89716e-144	0.962	0.886	0
MCF2L-AS1	0.0927118	3.80642e-148	9.07946e-144	0.21	0.042	0
PIAS4	0.134664	4.11381e-148	9.81266e-144	0.319	0.107	0
SSB	0.335355	4.49003e-148	1.07101e-143	0.891	0.751	0
DYNLL2	0.207881	5.62609e-148	1.34199e-143	0.52	0.259	0
SOD3	0.126613	5.74715e-148	1.37087e-143	0.227	0.05	0
ATP1B2	0.0695	7.03186e-148	1.67731e-143	0.142	0.011	0
KIF3B	0.194825	7.42555e-148	1.77122e-143	0.472	0.224	0
KLHDC8B	0.151095	7.51995e-148	1.79373e-143	0.467	0.206	0
CYB5B	0.293329	8.24657e-148	1.96705e-143	0.727	0.481	0
CBX2	0.121439	1.02015e-147	2.43336e-143	0.335	0.116	0
MT1E	0.184757	1.06354e-147	2.53685e-143	0.787	0.475	0
AIF1L	0.0738533	1.39644e-147	3.33094e-143	0.156	0.017	0
KHDRBS1	0.308697	1.64837e-147	3.93185e-143	0.77	0.55	0
EEF1A2	0.102125	2.04718e-147	4.88314e-143	0.195	0.033	0
UNC5CL	0.108751	2.16482e-147	5.16374e-143	0.219	0.047	0
SH3BGRL3	0.264856	2.494e-147	5.94894e-143	0.948	0.803	0
ZSCAN2	0.131466	2.8825e-147	6.87564e-143	0.361	0.136	0
LMNB2	0.144473	3.09127e-147	7.3736e-143	0.309	0.103	0
ESRP1	0.0973365	3.34942e-147	7.98937e-143	0.15	0.015	0
ACP5	0.131231	3.77722e-147	9.00979e-143	0.4	0.155	0
SYTL1	0.114259	4.24204e-147	1.01185e-142	0.264	0.074	0
ATP5E	0.234158	6.15327e-147	1.46774e-142	0.996	0.983	0
C14orf79	0.0907243	9.27905e-147	2.21333e-142	0.195	0.035	0
RHOU	0.214461	1.02085e-146	2.43504e-142	0.502	0.251	0
RNF185	0.164138	1.8688e-146	4.45765e-142	0.419	0.179	0
GCNT3	0.129087	2.38936e-146	5.69933e-142	0.388	0.15	0
C15orf61	0.19734	2.9698e-146	7.08386e-142	0.575	0.286	0
MIDN	0.222215	3.29329e-146	7.85549e-142	0.598	0.33	0
NOP56	0.33552	4.69089e-146	1.11892e-141	0.803	0.582	0
COL27A1	0.188092	6.04459e-146	1.44182e-141	0.462	0.209	0
CFAP20	0.243329	8.31319e-146	1.98295e-141	0.631	0.374	0
TRIP6	0.269584	9.57682e-146	2.28436e-141	0.736	0.491	0
B4GALT5	0.174024	1.25307e-145	2.98894e-141	0.456	0.21	0
ZNF574	0.145339	1.44247e-145	3.44073e-141	0.377	0.147	0
RIT1	0.202211	1.48072e-145	3.53196e-141	0.649	0.375	0
YKT6	0.176204	1.93975e-145	4.62688e-141	0.493	0.237	0
MRPL51	0.310291	1.99609e-145	4.76126e-141	0.951	0.841	0
UBXN7	0.146358	2.19903e-145	5.24534e-141	0.384	0.153	0
PVRL2	0.148738	2.23928e-145	5.34136e-141	0.762	0.487	0
GSTT2B	0.0979376	3.29887e-145	7.8688e-141	0.237	0.057	0
SNAP25-AS1	0.132644	3.56575e-145	8.50539e-141	0.171	0.024	0
GATA3	0.0892595	3.75913e-145	8.96664e-141	0.169	0.023	0
C20orf27	0.291405	6.10044e-145	1.45514e-140	0.687	0.44	0
GINS1	0.273506	9.46703e-145	2.25817e-140	0.353	0.142	0
CHMP1A	0.193825	1.39662e-144	3.33135e-140	0.558	0.303	0
PRSS16	0.0755547	1.70115e-144	4.05776e-140	0.162	0.02	0
TSPO2	0.0818254	3.49383e-144	8.33384e-140	0.203	0.039	0
CSTF2T	0.141627	3.7101e-144	8.8497e-140	0.396	0.163	0
TMEM191B	0.154415	4.23487e-144	1.01014e-139	0.387	0.152	0
MAPKAPK3	0.164089	4.60655e-144	1.0988e-139	0.459	0.209	0
NCSTN	0.279633	5.1316e-144	1.22404e-139	0.711	0.478	0
COQ9	0.23707	5.2911e-144	1.26209e-139	0.617	0.371	0
CTB-50L17.10	0.147167	5.61102e-144	1.3384e-139	0.369	0.145	0
TP53I11	0.105695	6.05916e-144	1.44529e-139	0.255	0.068	0
B3GNT4	0.0894208	6.50852e-144	1.55248e-139	0.199	0.038	0
FUT11	0.0993435	9.31384e-144	2.22163e-139	0.304	0.095	0
MANBAL	0.267831	9.67688e-144	2.30823e-139	0.72	0.487	0
RAN	0.37866	9.99949e-144	2.38518e-139	0.974	0.906	0
ACP1	0.309061	1.00973e-143	2.4085e-139	0.94	0.819	0
CRIP2	0.130189	1.16007e-143	2.76711e-139	0.504	0.23	0
CCL3L3	0.188236	1.28355e-143	3.06166e-139	0.5	0.234	0
SLC25A1	0.260192	1.46831e-143	3.50237e-139	0.684	0.43	0
IFNGR2	0.171264	1.67172e-143	3.98756e-139	0.521	0.253	0
CA7	0.102325	2.30196e-143	5.49088e-139	0.132	0.009	0
KCNE4	0.120341	2.79288e-143	6.66185e-139	0.194	0.036	0
MRPL9	0.286752	3.13968e-143	7.48908e-139	0.784	0.581	0
TMEM151A	0.0736824	4.87793e-143	1.16353e-138	0.138	0.011	0
SNRPA1	0.299347	4.91098e-143	1.17142e-138	0.828	0.621	0
HAGH	0.289068	4.9409e-143	1.17855e-138	0.783	0.507	0
YWHAG	0.269025	5.91814e-143	1.41165e-138	0.721	0.484	0
RFK	0.24913	6.61355e-143	1.57753e-138	0.673	0.402	0
NDUFB9	0.319465	8.08429e-143	1.92835e-138	0.973	0.909	0
ASXL1	0.180816	8.10337e-143	1.9329e-138	0.455	0.211	0
ZDBF2	0.0834593	9.81477e-143	2.34112e-138	0.165	0.022	0
ACTA2	0.118788	1.02758e-142	2.45109e-138	0.337	0.117	0
CAPNS1	0.24358	1.45401e-142	3.46826e-138	0.68	0.439	0
PDE6B	0.0658443	1.88942e-142	4.50684e-138	0.154	0.018	0
SSBP4	0.130571	1.95438e-142	4.66179e-138	0.369	0.143	0
PDCD7	0.139872	2.29519e-142	5.47471e-138	0.356	0.139	0
BEND7	0.111149	3.15566e-142	7.52719e-138	0.256	0.069	0
FZD6	0.10405	3.35686e-142	8.00711e-138	0.254	0.068	0
LRP6	0.165986	5.26826e-142	1.25664e-137	0.382	0.157	0
PSMD3	0.263223	5.29579e-142	1.2632e-137	0.776	0.487	0
RNASET2	0.32401	9.14185e-142	2.18061e-137	0.674	0.384	0
IL17RA	0.0926063	1.3341e-141	3.18222e-137	0.266	0.075	0
ZNF165	0.252938	1.38625e-141	3.30662e-137	0.335	0.121	0
FXYD1	0.251302	1.65146e-141	3.93924e-137	0.635	0.33	0
MEN1	0.13643	1.76962e-141	4.22108e-137	0.356	0.136	0
HOGA1	0.0779803	1.81189e-141	4.32189e-137	0.188	0.034	0
CDYL	0.10877	1.91195e-141	4.56058e-137	0.333	0.118	0
HCG18	0.122152	2.00795e-141	4.78956e-137	0.363	0.139	0
IGFBP6	0.0954544	2.59637e-141	6.19312e-137	0.224	0.052	0
PPP2CA	0.254489	2.69239e-141	6.42217e-137	0.73	0.463	0
ACPT	0.0711108	3.56246e-141	8.49753e-137	0.131	0.009	0
ERN1	0.17055	5.36077e-141	1.2787e-136	0.39	0.162	0
EDEM2	0.23114	9.12267e-141	2.17603e-136	0.652	0.395	0
ZNF830	0.204077	1.25272e-140	2.9881e-136	0.572	0.32	0
HOXB3	0.0693272	1.33641e-140	3.18774e-136	0.123	0.006	0
NEFL	0.0938354	1.42608e-140	3.40164e-136	0.148	0.016	0
IMPDH1	0.174653	1.90352e-140	4.54048e-136	0.433	0.194	0
RP11-20D14.6	0.100811	1.91424e-140	4.56603e-136	0.222	0.051	0
NDUFS7	0.304448	2.10443e-140	5.0197e-136	0.899	0.75	0
ATP11A	0.114644	2.1445e-140	5.11529e-136	0.299	0.096	0
TNKS2	0.127998	2.31101e-140	5.51244e-136	0.357	0.136	0
DPH7	0.114711	2.39335e-140	5.70886e-136	0.329	0.117	0
VAPB	0.175391	2.91003e-140	6.9413e-136	0.506	0.254	0
WDR83	0.14131	3.75291e-140	8.95181e-136	0.388	0.159	0
HSPB6	0.0645999	4.23959e-140	1.01127e-135	0.153	0.018	0
DCDC2	0.110387	6.06703e-140	1.44717e-135	0.336	0.115	0
ERBB3	0.289225	6.13752e-140	1.46398e-135	0.709	0.472	0
WFS1	0.122676	6.79676e-140	1.62123e-135	0.33	0.119	0
ATMIN	0.1099	7.64041e-140	1.82247e-135	0.296	0.097	0
GLIS3	0.117095	7.75982e-140	1.85095e-135	0.257	0.071	0
COL7A1	0.0834932	7.86475e-140	1.87598e-135	0.203	0.041	0
SRP68	0.200317	8.03958e-140	1.91768e-135	0.575	0.303	0
CNOT1	0.183715	1.37228e-139	3.27329e-135	0.489	0.242	0
DUSP22	0.150354	1.39032e-139	3.31633e-135	0.439	0.196	0
MEX3B	0.080923	1.84435e-139	4.39934e-135	0.167	0.024	0
MXD4	0.14493	2.53048e-139	6.03595e-135	0.35	0.134	0
KIAA1217	0.125927	3.2011e-139	7.63557e-135	0.329	0.117	0
RCN1	0.283698	6.01887e-139	1.43568e-134	0.631	0.356	0
SUPT3H	0.127403	6.91736e-139	1.65e-134	0.423	0.179	0
CYS1	0.0667643	8.42539e-139	2.00971e-134	0.136	0.011	0
CNNM2	0.0905384	9.86194e-139	2.35237e-134	0.214	0.048	0
MFI2	0.100615	1.16198e-138	2.77167e-134	0.213	0.047	0
ARID1B	0.140648	1.30664e-138	3.11673e-134	0.41	0.178	0
MAP1S	0.116432	1.34014e-138	3.19663e-134	0.365	0.139	0
MGP	0.0821852	1.38306e-138	3.29901e-134	0.222	0.051	0
SLBP	0.26	1.66741e-138	3.97727e-134	0.693	0.41	0
LSR	0.219583	1.76456e-138	4.209e-134	0.725	0.426	0
MAPK14	0.175019	1.81745e-138	4.33517e-134	0.493	0.248	0
LINC01003	0.110752	1.85371e-138	4.42165e-134	0.348	0.124	0
FASN	0.205328	2.16274e-138	5.15879e-134	0.566	0.295	0
NOTCH4	0.0769534	2.3507e-138	5.60713e-134	0.153	0.019	0
VWA9	0.147106	2.44074e-138	5.8219e-134	0.426	0.19	0
RCE1	0.131873	2.63311e-138	6.28076e-134	0.38	0.152	0
RPS7	0.245316	4.57412e-138	1.09106e-133	0.999	0.994	0
MYO10	0.0734721	4.58171e-138	1.09288e-133	0.146	0.015	0
MT-ATP6	0.538195	4.71298e-138	1.12419e-133	0.99	0.957	0
IQGAP1	0.16579	5.96706e-138	1.42332e-133	0.497	0.245	0
CACNB3	0.0846156	6.18241e-138	1.47469e-133	0.193	0.037	0
C12orf57	0.310264	7.71165e-138	1.83946e-133	0.87	0.701	0
TMEM185B	0.129114	9.79055e-138	2.33534e-133	0.358	0.138	0
ING2	0.183945	1.0572e-137	2.52175e-133	0.466	0.224	0
ACTN1	0.239482	1.31868e-137	3.14544e-133	0.681	0.437	0
CUL7	0.0953741	1.79805e-137	4.2889e-133	0.257	0.073	0
CDC16	0.162023	2.73357e-137	6.52039e-133	0.481	0.237	0
IPO5	0.173463	2.96148e-137	7.06402e-133	0.518	0.266	0
ERGIC3	0.301903	3.82271e-137	9.1183e-133	0.937	0.838	0
EFNA1	0.329178	3.99946e-137	9.53991e-133	0.872	0.663	0
VPS36	0.180735	4.11758e-137	9.82167e-133	0.553	0.296	0
DYRK4	0.147838	4.50187e-137	1.07383e-132	0.448	0.205	0
TRMT2A	0.15132	6.23854e-137	1.48808e-132	0.447	0.206	0
DCAF13	0.258396	7.76968e-137	1.8533e-132	0.8	0.568	0
NEDD8	0.250279	8.37614e-137	1.99796e-132	0.975	0.914	0
GALNT14	0.0599874	8.8452e-137	2.10984e-132	0.124	0.007	0
PPFIA3	0.133219	1.08358e-136	2.58466e-132	0.301	0.102	0
MTMR14	0.170591	1.26921e-136	3.02745e-132	0.505	0.246	0
NRN1	0.0735525	1.34038e-136	3.1972e-132	0.202	0.041	0
SLC6A8	0.13877	1.46589e-136	3.4966e-132	0.42	0.179	0
HDDC3	0.209192	1.48168e-136	3.53426e-132	0.613	0.359	0
REPS1	0.138882	3.68382e-136	8.78701e-132	0.398	0.17	0
SNX6	0.272151	5.30012e-136	1.26424e-131	0.77	0.552	0
SHC2	0.11431	5.87975e-136	1.4025e-131	0.298	0.097	0
LIN28B	0.0939318	6.71677e-136	1.60215e-131	0.218	0.051	0
BPTF	0.249134	9.76844e-136	2.33007e-131	0.588	0.354	0
VPS4A	0.145391	1.33951e-135	3.19513e-131	0.438	0.199	0
KPNA2	0.413924	1.4535e-135	3.46704e-131	0.843	0.609	0
DUSP18	0.108456	1.89733e-135	4.52571e-131	0.283	0.088	0
APBA2	0.0605869	1.95142e-135	4.65473e-131	0.147	0.017	0
RBP7	0.0774478	1.99236e-135	4.75236e-131	0.184	0.034	0
GOLGA8A	0.113917	1.99391e-135	4.75606e-131	0.314	0.107	0
DDX27	0.267345	2.4679e-135	5.88667e-131	0.728	0.502	0
LINC00261	0.259758	2.59659e-135	6.19365e-131	0.579	0.333	0
PNP	0.201684	2.75571e-135	6.5732e-131	0.481	0.24	0
DKK3	0.0836207	3.70319e-135	8.83323e-131	0.184	0.034	0
HOXC8	0.0633351	3.77419e-135	9.00257e-131	0.13	0.01	0
TBRG4	0.244539	4.37654e-135	1.04394e-130	0.682	0.438	0
IGFBP5	0.103641	4.40874e-135	1.05162e-130	0.208	0.045	0
TRIM28	0.243443	4.53792e-135	1.08243e-130	0.659	0.405	0
PCMTD2	0.141033	5.76963e-135	1.37623e-130	0.372	0.15	0
ZNF57	0.133536	5.88144e-135	1.4029e-130	0.298	0.101	0
TFAM	0.235427	8.13242e-135	1.93983e-130	0.628	0.383	0
PPP1CC	0.30641	8.52531e-135	2.03354e-130	0.815	0.592	0
MED6	0.187749	8.67163e-135	2.06844e-130	0.584	0.328	0
ATIC	0.316244	9.07794e-135	2.16536e-130	0.727	0.513	0
DES	0.028953	9.13442e-135	2.17883e-130	0.173	0.027	0
CCT7	0.316194	9.66917e-135	2.30639e-130	0.852	0.697	0
CDCA7L	0.265014	1.21927e-134	2.90833e-130	0.562	0.317	0
MB21D2	0.0677224	1.37151e-134	3.27147e-130	0.145	0.016	0
TAF1C	0.0918753	1.4891e-134	3.55195e-130	0.224	0.056	0
SFN	0.179604	1.73989e-134	4.15015e-130	0.497	0.239	0
DNAAF5	0.109874	1.80232e-134	4.29908e-130	0.311	0.109	0
SRRM2	0.279869	2.32528e-134	5.54648e-130	0.737	0.518	0
POLR2D	0.189567	2.8238e-134	6.73561e-130	0.497	0.255	0
SYN1	0.0689074	2.83907e-134	6.77203e-130	0.13	0.01	0
ATF7IP2	0.284349	5.94199e-134	1.41734e-129	0.639	0.391	0
OCA2	0.0804055	6.25614e-134	1.49228e-129	0.167	0.026	0
PCBP2	0.287775	7.58305e-134	1.80878e-129	0.942	0.835	0
RBP1	0.146333	8.48339e-134	2.02354e-129	0.568	0.283	0
FKBP14	0.131738	9.13809e-134	2.17971e-129	0.374	0.152	0
C20orf194	0.0873061	1.38026e-133	3.29233e-129	0.22	0.053	0
FAM178B	0.0919827	1.92564e-133	4.59322e-129	0.204	0.045	0
RMDN3	0.225406	2.55534e-133	6.09524e-129	0.589	0.345	0
MCUR1	0.196478	3.17911e-133	7.58313e-129	0.699	0.39	0
GYPC	0.122299	3.84139e-133	9.16288e-129	0.318	0.111	0
ZNF77	0.0949323	3.86546e-133	9.22029e-129	0.203	0.044	0
RSPRY1	0.160784	3.91384e-133	9.33567e-129	0.495	0.254	0
NDUFS3	0.29581	5.29066e-133	1.26198e-128	0.826	0.644	0
COG1	0.118357	6.04746e-133	1.4425e-128	0.339	0.128	0
FLVCR1	0.163503	6.27457e-133	1.49667e-128	0.418	0.19	0
GNAQ	0.19817	7.12199e-133	1.69881e-128	0.537	0.297	0
PPIL4	0.223191	7.68544e-133	1.83321e-128	0.635	0.378	0
TIMP2	0.109088	9.69973e-133	2.31368e-128	0.329	0.116	0
GPC3	0.417171	1.35687e-132	3.23654e-128	0.924	0.648	0
SNF8	0.292771	1.45149e-132	3.46224e-128	0.82	0.547	0
ALKBH5	0.158734	1.67922e-132	4.00545e-128	0.552	0.289	0
NCOA6	0.135483	2.24686e-132	5.35944e-128	0.372	0.153	0
LINC00863	0.092775	2.72037e-132	6.48889e-128	0.171	0.029	0
EPDR1	0.172848	3.80648e-132	9.07959e-128	0.463	0.225	0
BAZ1B	0.269513	3.82267e-132	9.11822e-128	0.613	0.381	0
SMC3	0.296969	4.74488e-132	1.1318e-127	0.698	0.477	0
SOCS1	0.104505	5.3873e-132	1.28503e-127	0.288	0.093	0
RPS19BP1	0.292715	6.77294e-132	1.61555e-127	0.86	0.715	0
MAEA	0.200727	7.06587e-132	1.68542e-127	0.536	0.295	0
PPP1R11	0.261264	1.38208e-131	3.29668e-127	0.815	0.601	0
ADCK2	0.149162	1.53053e-131	3.65077e-127	0.376	0.158	0
PCLO	0.109321	1.70127e-131	4.05803e-127	0.22	0.054	0
SPOCK1	0.0625274	1.86333e-131	4.4446e-127	0.131	0.012	0
NIPSNAP1	0.256194	3.55712e-131	8.48479e-127	0.701	0.471	0
SCUBE3	0.0546222	3.57723e-131	8.53276e-127	0.116	0.006	0
HAPLN3	0.0772529	4.0098e-131	9.56458e-127	0.163	0.025	0
FBXO17	0.163768	4.31504e-131	1.02927e-126	0.531	0.274	0
EGR3	0.0653018	5.3692e-131	1.28072e-126	0.138	0.015	0
KLC3	0.0779482	8.39589e-131	2.00267e-126	0.169	0.028	0
SPATA33	0.132471	8.59203e-131	2.04946e-126	0.35	0.138	0
TNFSF12	0.0705063	8.70574e-131	2.07658e-126	0.191	0.039	0
CHDH	0.161127	8.92851e-131	2.12972e-126	0.412	0.18	0
SART1	0.16164	1.15713e-130	2.7601e-126	0.508	0.254	0
SRSF6	0.296366	1.31237e-130	3.13041e-126	0.762	0.543	0
C7orf73	0.259885	1.32227e-130	3.15401e-126	0.898	0.738	0
XPA	0.165379	1.64996e-130	3.93564e-126	0.477	0.235	0
FOXA3	0.169659	1.65404e-130	3.94538e-126	0.516	0.262	0
CIAO1	0.222416	2.00759e-130	4.78871e-126	0.647	0.4	0
ITGA2B	0.0627771	2.6566e-130	6.33678e-126	0.134	0.013	0
ASGR2	0.309641	2.99965e-130	7.15506e-126	0.835	0.631	0
NPTX2	0.0893251	3.12045e-130	7.4432e-126	0.154	0.021	0
AP1M2	0.11643	3.2201e-130	7.68091e-126	0.478	0.207	0
FOXP4-AS1	0.107745	3.77274e-130	8.99911e-126	0.291	0.097	0
TRIOBP	0.166405	3.85807e-130	9.20265e-126	0.421	0.194	0
DTD1	0.194384	4.07972e-130	9.73136e-126	0.564	0.312	0
PPP1R26	0.0838359	4.43671e-130	1.05829e-125	0.202	0.045	0
RRS1	0.183925	5.38178e-130	1.28372e-125	0.522	0.266	0
REST	0.16167	6.33958e-130	1.51218e-125	0.483	0.242	0
MAP2K1	0.166724	6.94576e-130	1.65677e-125	0.538	0.281	0
C8orf88	0.063035	1.14779e-129	2.73782e-125	0.142	0.017	0
ICAM2	0.114571	2.01222e-129	4.79974e-125	0.344	0.128	0
DYX1C1	0.0938358	2.54633e-129	6.07375e-125	0.239	0.066	0
APLP1	0.068138	3.11001e-129	7.41831e-125	0.154	0.022	0
NID1	0.221877	3.37523e-129	8.05094e-125	0.549	0.305	0
BCCIP	0.170568	4.30715e-129	1.02738e-124	0.637	0.382	0
TRPM2	0.0867929	4.34192e-129	1.03568e-124	0.194	0.041	0
PRR3	0.135293	5.21255e-129	1.24335e-124	0.39	0.166	0
POLDIP2	0.267979	6.86303e-129	1.63704e-124	0.788	0.506	0
KDM5A	0.179824	7.55539e-129	1.80219e-124	0.502	0.262	0
STRA6	0.055093	7.77799e-129	1.85528e-124	0.129	0.011	0
NT5C	0.184623	7.83449e-129	1.86876e-124	0.645	0.371	0
VAT1	0.202987	9.49836e-129	2.26564e-124	0.638	0.381	0
CA11	0.114918	9.99095e-129	2.38314e-124	0.378	0.154	0
ERLIN1	0.162255	1.19793e-128	2.85743e-124	0.392	0.173	0
LRRC1	0.127174	1.20795e-128	2.88132e-124	0.358	0.142	0
TUSC2	0.193404	1.39521e-128	3.328e-124	0.657	0.354	0
RPL7A	0.25823	1.73092e-128	4.12876e-124	0.992	0.959	0
SMYD3	0.188957	1.94233e-128	4.63304e-124	0.598	0.347	0
C14orf119	0.220799	2.29417e-128	5.47229e-124	0.732	0.495	0
NELFA	0.134382	2.3195e-128	5.5327e-124	0.422	0.194	0
TM7SF2	0.153202	3.252e-128	7.75699e-124	0.621	0.333	0
CCDC137	0.202011	3.40843e-128	8.13013e-124	0.497	0.255	0
MAP4K1	0.0648377	3.55603e-128	8.48219e-124	0.162	0.026	0
FZD5	0.181004	3.9876e-128	9.51162e-124	0.556	0.298	0
CD24	0.269132	4.9861e-128	1.18933e-123	0.945	0.778	0
PPP1R1B	0.0569761	5.4811e-128	1.30741e-123	0.131	0.012	0
RP11-505E24.2	0.0823364	6.21161e-128	1.48166e-123	0.146	0.019	0
TACO1	0.184267	7.83888e-128	1.86981e-123	0.58	0.305	0
LECT1	0.0570304	7.84877e-128	1.87217e-123	0.122	0.009	0
NR6A1	0.1612	7.97899e-128	1.90323e-123	0.386	0.169	0
CXCL12	0.0702047	8.55956e-128	2.04171e-123	0.145	0.018	0
TRMT61A	0.140761	9.12455e-128	2.17648e-123	0.426	0.194	0
SLC30A1	0.192028	9.49137e-128	2.26398e-123	0.5	0.257	0
DHX29	0.244954	1.02709e-127	2.44991e-123	0.67	0.437	0
DNAJA2	0.237958	1.21198e-127	2.89094e-123	0.7	0.464	0
ADGRL1	0.0689216	1.31216e-127	3.12988e-123	0.176	0.033	0
GALNT8	0.0671004	1.95145e-127	4.6548e-123	0.156	0.024	0
CSK	0.139577	2.63201e-127	6.27814e-123	0.365	0.154	0
GALC	0.0622574	2.68422e-127	6.40266e-123	0.198	0.043	0
TRAPPC2P1	0.165717	2.70218e-127	6.44551e-123	0.531	0.281	0
DDX56	0.260302	3.45657e-127	8.24496e-123	0.681	0.453	0
HSPA8	0.382439	3.68191e-127	8.78245e-123	0.976	0.91	0
BNIP3	0.223955	4.03079e-127	9.61464e-123	0.939	0.739	0
RBPMS2	0.130196	4.184e-127	9.98011e-123	0.349	0.138	0
ENPP5	0.0754103	5.0535e-127	1.20541e-122	0.173	0.031	0
2023-03-05	0.148231	5.28742e-127	1.26121e-122	0.512	0.258	0
SLC27A3	0.143281	6.49489e-127	1.54923e-122	0.435	0.202	0
DNAAF2	0.156923	8.1041e-127	1.93307e-122	0.534	0.283	0
PRRX2	0.0564499	1.02231e-126	2.43853e-122	0.123	0.01	0
ADO	0.0799481	1.03829e-126	2.47664e-122	0.235	0.065	0
NUDT21	0.226677	1.05748e-126	2.5224e-122	0.69	0.449	0
PKN1	0.110439	1.086e-126	2.59045e-122	0.41	0.175	0
MXD1	0.193948	1.18637e-126	2.82985e-122	0.463	0.227	0
CHCHD1	0.243117	1.88083e-126	4.48634e-122	0.757	0.533	0
SPON1	0.0935154	2.64888e-126	6.31838e-122	0.191	0.041	0
C7orf31	0.0904037	2.86178e-126	6.8262e-122	0.237	0.066	0
MAGEH1	0.122645	3.37716e-126	8.05554e-122	0.375	0.156	0
ZNRF1	0.100843	3.78241e-126	9.02219e-122	0.263	0.083	0
FAM173A	0.172091	4.13937e-126	9.87364e-122	0.573	0.293	0
RNF139	0.194839	4.77896e-126	1.13992e-121	0.586	0.334	0
KLK8	0.0653693	4.93179e-126	1.17638e-121	0.151	0.021	0
CCDC66	0.157114	6.11588e-126	1.45882e-121	0.484	0.244	0
RYR1	0.0629833	6.43306e-126	1.53448e-121	0.14	0.017	0
SLC30A8	0.0862796	7.65712e-126	1.82645e-121	0.215	0.054	0
MAPK1	0.132923	8.13095e-126	1.93948e-121	0.549	0.299	0
NELFCD	0.270365	8.20639e-126	1.95747e-121	0.757	0.538	0
BRSK2	0.0630975	9.01612e-126	2.15061e-121	0.148	0.02	0
CLIP2	0.0971063	9.22137e-126	2.19957e-121	0.258	0.078	0
FZD9	0.0598582	1.04032e-125	2.48148e-121	0.126	0.011	0
BMPR1A	0.096949	1.37996e-125	3.29161e-121	0.243	0.07	0
RPL24	0.239725	1.40387e-125	3.34864e-121	0.994	0.973	0
SFRP5	0.0754659	1.46511e-125	3.49472e-121	0.168	0.029	0
HM13	0.282862	1.87091e-125	4.46267e-121	0.823	0.647	0
PLP2	0.216268	2.33611e-125	5.57233e-121	0.838	0.549	0
MLF2	0.270677	2.48995e-125	5.93928e-121	0.886	0.738	0
OAZ2	0.265612	2.8127e-125	6.70913e-121	0.763	0.551	0
XXYLT1	0.0850849	3.11948e-125	7.44089e-121	0.235	0.066	0
ANKRD10	0.145847	3.32502e-125	7.93117e-121	0.517	0.269	0
SLTM	0.289599	3.81862e-125	9.10855e-121	0.741	0.528	0
POLR2A	0.13087	4.22156e-125	1.00697e-120	0.396	0.176	0
PPP6R2	0.136864	4.67468e-125	1.11505e-120	0.447	0.213	0
WSB1	0.282697	4.72379e-125	1.12676e-120	0.814	0.614	0
NUDT15	0.184983	4.90676e-125	1.17041e-120	0.522	0.283	0
HEBP1	0.244801	5.0335e-125	1.20064e-120	0.676	0.428	0
PRDM13	0.0591607	7.31332e-125	1.74445e-120	0.122	0.01	0
HSPG2	0.0835281	7.38773e-125	1.76219e-120	0.249	0.072	0
ZNF496	0.0768445	7.98132e-125	1.90378e-120	0.218	0.056	0
CRLS1	0.25537	9.11841e-125	2.17501e-120	0.757	0.492	0
SRSF12	0.0892846	1.04646e-124	2.49613e-120	0.241	0.07	0
IGF2	0.0710115	1.16396e-124	2.77639e-120	0.129	0.013	0
UBL3	0.151805	1.37398e-124	3.27736e-120	0.507	0.261	0
POLR1B	0.0928286	1.56757e-124	3.73912e-120	0.273	0.09	0
DPH3	0.247293	2.59677e-124	6.19409e-120	0.768	0.54	0
NAGPA	0.107627	2.99971e-124	7.15522e-120	0.309	0.114	0
EXOSC6	0.128772	3.13634e-124	7.48111e-120	0.363	0.151	0
ULK3	0.100996	3.22831e-124	7.70049e-120	0.348	0.138	0
SETD6	0.0880004	3.58212e-124	8.54443e-120	0.267	0.087	0
TMEM191C	0.100738	3.72605e-124	8.88774e-120	0.264	0.083	0
CXCL16	0.166563	3.96898e-124	9.46721e-120	0.483	0.242	0
SRSF8	0.188849	4.01074e-124	9.56681e-120	0.464	0.232	0
TPD52L2	0.212896	4.1138e-124	9.81264e-120	0.674	0.435	0
LAMC1	0.156948	4.19476e-124	1.00058e-119	0.485	0.245	0
KIAA1551	0.16988	4.35251e-124	1.0382e-119	0.495	0.255	0
BGN	0.0813889	4.51195e-124	1.07623e-119	0.257	0.077	0
HLA-C	0.305848	4.63664e-124	1.10598e-119	0.98	0.927	0
SNX5	0.259564	5.47726e-124	1.30649e-119	0.738	0.519	0
CDK6	0.132439	5.48833e-124	1.30913e-119	0.374	0.158	0
CMIP	0.113565	6.02315e-124	1.4367e-119	0.338	0.135	0
CTSV	0.142631	6.29237e-124	1.50092e-119	0.429	0.191	0
MUC4	0.0755149	6.32808e-124	1.50944e-119	0.152	0.023	0
PSIP1	0.256232	6.49837e-124	1.55006e-119	0.626	0.377	0
YTHDF1	0.141081	6.56333e-124	1.56555e-119	0.424	0.2	0
KCTD15	0.0732207	7.47823e-124	1.78378e-119	0.161	0.028	0
GFER	0.155529	7.50447e-124	1.79004e-119	0.509	0.259	0
ABCD4	0.158687	1.11121e-123	2.65057e-119	0.476	0.24	0
RPL27A	0.202681	1.84916e-123	4.41081e-119	0.998	0.99	0
WDR73	0.145478	2.94392e-123	7.02213e-119	0.428	0.205	0
EIF4H	0.281283	2.98415e-123	7.11809e-119	0.791	0.605	0
GTSE1	0.367096	3.06589e-123	7.31307e-119	0.356	0.157	0
NPPC	0.0770495	3.22133e-123	7.68383e-119	0.116	0.008	0
NCCRP1	0.0651988	4.0108e-123	9.56696e-119	0.118	0.009	0
SALL2	0.0601697	4.86399e-123	1.16021e-118	0.149	0.022	0
AVP	0.0689079	5.16201e-123	1.23129e-118	0.124	0.011	0
PLEKHA1	0.166948	7.14138e-123	1.70343e-118	0.548	0.302	0
RUNDC1	0.119184	7.30414e-123	1.74226e-118	0.327	0.128	0
LMNA	0.270648	7.74145e-123	1.84657e-118	0.9	0.712	0
TERF2	0.108187	8.66019e-123	2.06572e-118	0.278	0.096	0
PKP4	0.15025	9.05646e-123	2.16024e-118	0.436	0.213	0
C21orf59	0.231042	1.06285e-122	2.53523e-118	0.698	0.471	0
RP11-488C13.5	0.068017	1.10519e-122	2.63621e-118	0.173	0.033	0
CREB3L3	0.202081	1.3962e-122	3.33035e-118	0.739	0.468	0
CCDC167	0.250876	1.42232e-122	3.39266e-118	0.877	0.702	0
HNRNPAB	0.246257	1.4723e-122	3.51188e-118	0.69	0.445	0
TYSND1	0.112142	1.48322e-122	3.53792e-118	0.311	0.116	0
HNRNPUL1	0.238896	1.6141e-122	3.85011e-118	0.658	0.433	0
PDZRN3	0.0568198	1.74494e-122	4.16221e-118	0.112	0.007	0
SOX12	0.126188	2.30595e-122	5.50038e-118	0.36	0.15	0
EXOSC1	0.19335	2.60687e-122	6.21816e-118	0.634	0.39	0
IER5L	0.0999548	2.75975e-122	6.58284e-118	0.229	0.064	0
MRS2	0.190828	3.38228e-122	8.06775e-118	0.556	0.317	0
SMDT1	0.262902	3.44134e-122	8.20862e-118	0.861	0.707	0
CCNB2	0.415675	3.59756e-122	8.58126e-118	0.497	0.258	0
SAP18	0.239389	3.72598e-122	8.88758e-118	0.96	0.89	0
STYXL1	0.140785	3.84282e-122	9.16627e-118	0.521	0.27	0
FAR1	0.0856711	3.9086e-122	9.32319e-118	0.212	0.055	0
CHST14	0.0879351	4.26263e-122	1.01677e-117	0.23	0.066	0
ZDHHC3	0.143465	4.83213e-122	1.15261e-117	0.471	0.234	0
SRPK1	0.243298	6.82101e-122	1.62702e-117	0.67	0.439	0
UTS2	0.0709984	8.58669e-122	2.04818e-117	0.176	0.035	0
FAM219B	0.0881011	9.02141e-122	2.15188e-117	0.292	0.101	0
BLOC1S5	0.141491	9.35139e-122	2.23059e-117	0.412	0.19	0
ZNF423	0.0611497	9.38361e-122	2.23827e-117	0.125	0.012	0
ABCA7	0.0820391	1.04658e-121	2.4964e-117	0.264	0.082	0
RBM14	0.162595	1.14361e-121	2.72785e-117	0.478	0.245	0
GNG7	0.0900208	1.31246e-121	3.1306e-117	0.192	0.044	0
SEC23B	0.187431	1.337e-121	3.18914e-117	0.614	0.367	0
CHAMP1	0.100429	1.34985e-121	3.21979e-117	0.317	0.12	0
TAF3	0.194171	1.56749e-121	3.73894e-117	0.548	0.309	0
RALA	0.248264	1.70049e-121	4.05617e-117	0.744	0.518	0
CRB3	0.114273	1.76142e-121	4.20151e-117	0.399	0.174	0
BAHD1	0.0883106	1.82971e-121	4.36441e-117	0.244	0.073	0
PIFO	0.0755221	1.89435e-121	4.51859e-117	0.203	0.049	0
UPF3A	0.225276	2.32487e-121	5.54551e-117	0.692	0.457	0
ZFAND3	0.187503	3.11641e-121	7.43358e-117	0.602	0.351	0
INHBB	0.104652	3.64403e-121	8.69211e-117	0.258	0.081	0
FOXP4	0.131904	3.91661e-121	9.34229e-117	0.373	0.162	0
FKBPL	0.133267	4.79881e-121	1.14466e-116	0.34	0.14	0
ZNF669	0.114622	4.96049e-121	1.18323e-116	0.293	0.105	0
ATP5EP2	0.127759	6.46723e-121	1.54263e-116	0.422	0.191	0
ANKRD26	0.143425	7.6086e-121	1.81488e-116	0.434	0.209	0
HOXA3	0.0669272	8.25318e-121	1.96863e-116	0.155	0.025	0
CTD-3193K9.4	0.0707459	8.6721e-121	2.06856e-116	0.153	0.024	0
SPATC1L	0.0962969	1.20437e-120	2.8728e-116	0.359	0.145	0
KBTBD6	0.0983723	1.3375e-120	3.19035e-116	0.24	0.072	0
TXNRD3	0.081014	1.36464e-120	3.25508e-116	0.204	0.051	0
TMX4	0.197985	1.72548e-120	4.11579e-116	0.577	0.336	0
NKD2	0.0732276	1.85515e-120	4.42508e-116	0.141	0.019	0
OARD1	0.245158	2.34848e-120	5.60184e-116	0.759	0.533	0
MIR503HG	0.0666039	2.39021e-120	5.70137e-116	0.111	0.007	0
KPNA3	0.197694	2.58424e-120	6.16418e-116	0.582	0.352	0
PLAG1	0.0896553	2.88328e-120	6.87748e-116	0.234	0.067	0
C16orf87	0.201117	2.92469e-120	6.97627e-116	0.584	0.345	0
ENC1	0.122097	2.94654e-120	7.02837e-116	0.267	0.09	0
SOX4	0.335577	3.46828e-120	8.2729e-116	0.816	0.58	0
ECD	0.114936	3.69402e-120	8.81134e-116	0.393	0.177	0
KCTD5	0.110493	4.06545e-120	9.69733e-116	0.306	0.114	0
2023-03-01	0.132868	4.53097e-120	1.08077e-115	0.384	0.168	0
SERPINB6	0.252039	5.38641e-120	1.28482e-115	0.778	0.584	0
SLC6A19	0.0540906	6.31243e-120	1.5057e-115	0.12	0.011	0
TOMM34	0.182398	6.32503e-120	1.50871e-115	0.498	0.272	0
ALG2	0.131902	7.10023e-120	1.69362e-115	0.447	0.219	0
TBC1D7	0.168441	7.86262e-120	1.87547e-115	0.55	0.313	0
FAM43A	0.127904	7.97473e-120	1.90221e-115	0.217	0.06	0
AP1G2	0.106342	8.04142e-120	1.91812e-115	0.391	0.168	0
SPIRE2	0.0848273	8.28957e-120	1.97731e-115	0.228	0.066	0
AC114730.3	0.0902398	1.00248e-119	2.39122e-115	0.195	0.046	0
NFS1	0.134306	1.07297e-119	2.55935e-115	0.444	0.218	0
KCNG1	0.0527393	1.07955e-119	2.57505e-115	0.116	0.009	0
TRIM11	0.1387	1.31032e-119	3.12551e-115	0.373	0.163	0
WIPF3	0.0722442	1.40555e-119	3.35266e-115	0.217	0.057	0
RP11-982M15.2	0.0562056	1.55651e-119	3.71274e-115	0.123	0.012	0
PCDH8	0.0556216	1.72497e-119	4.11457e-115	0.104	0.005	0
FGFR1	0.06065	1.7725e-119	4.22795e-115	0.14	0.019	0
GNAO1	0.0514872	1.82181e-119	4.34556e-115	0.15	0.023	0
NPRL3	0.143361	1.8957e-119	4.5218e-115	0.382	0.171	0
YARS2	0.11407	2.12485e-119	5.06841e-115	0.381	0.168	0
FMN2	0.0833325	2.2444e-119	5.35356e-115	0.207	0.053	0
THY1	0.0826582	2.24976e-119	5.36636e-115	0.172	0.034	0
WDR82	0.137726	2.40683e-119	5.74101e-115	0.438	0.216	0
PGLS	0.113947	3.34568e-119	7.98045e-115	0.616	0.333	0
ADA	0.110482	3.98946e-119	9.51606e-115	0.328	0.13	0
ZNF677	0.0869826	4.25115e-119	1.01403e-114	0.266	0.087	0
TMEM259	0.141848	4.43546e-119	1.05799e-114	0.49	0.245	0
HS6ST2	0.0685522	4.74932e-119	1.13285e-114	0.139	0.019	0
TMTC4	0.103365	4.84813e-119	1.15642e-114	0.315	0.118	0
KLC1	0.102946	5.10861e-119	1.21856e-114	0.357	0.148	0
EXT2	0.131311	5.83655e-119	1.39219e-114	0.357	0.152	0
FERMT2	0.139528	5.85209e-119	1.3959e-114	0.428	0.202	0
MED28	0.214077	5.9606e-119	1.42178e-114	0.734	0.501	0
IFI6	0.313841	6.01199e-119	1.43404e-114	0.807	0.577	0
RP11-352M15.2	0.106709	6.22564e-119	1.485e-114	0.338	0.134	0
SSRP1	0.251765	7.12639e-119	1.69986e-114	0.695	0.465	0
TTLL1	0.0819795	7.45745e-119	1.77882e-114	0.214	0.057	0
C14orf132	0.0778464	8.73963e-119	2.08466e-114	0.192	0.044	0
THBS3	0.0773067	1.00129e-118	2.38838e-114	0.186	0.041	0
TINAGL1	0.0894525	1.07503e-118	2.56426e-114	0.178	0.038	0
SEC23IP	0.132707	1.0794e-118	2.57468e-114	0.436	0.209	0
DYNC1LI2	0.203343	1.08058e-118	2.5775e-114	0.605	0.369	0
THBS1	0.14916	1.11292e-118	2.65466e-114	0.383	0.167	0
AC245100.1	0.130435	1.12195e-118	2.67618e-114	0.398	0.176	0
RND3	0.164001	1.60309e-118	3.82385e-114	0.518	0.278	0
AURKB	0.300573	1.6348e-118	3.89949e-114	0.414	0.199	0
FAM26F	0.0668541	1.68758e-118	4.02539e-114	0.242	0.071	0
PCGF5	0.178911	1.9943e-118	4.757e-114	0.605	0.357	0
UFD1L	0.266506	2.25042e-118	5.36792e-114	0.808	0.612	0
TEAD4	0.0938965	2.46653e-118	5.88341e-114	0.253	0.079	0
SPIB	0.103604	2.96609e-118	7.07502e-114	0.126	0.014	0
PDGFB	0.0561255	3.19826e-118	7.62881e-114	0.144	0.021	0
RNF149	0.179206	3.31597e-118	7.90958e-114	0.594	0.343	0
MED20	0.116904	3.64612e-118	8.69708e-114	0.356	0.151	0
ASL	0.289641	4.19852e-118	1.00147e-113	0.81	0.6	0
ABLIM1	0.12646	4.96227e-118	1.18365e-113	0.372	0.164	0
GPSM3	0.0863519	5.11569e-118	1.22024e-113	0.287	0.1	0
DDX19A	0.124657	5.45483e-118	1.30114e-113	0.383	0.171	0
ADD3	0.174019	5.62362e-118	1.3414e-113	0.547	0.303	0
PYGO2	0.126573	5.9317e-118	1.41489e-113	0.358	0.152	0
FZD7	0.0791026	6.08696e-118	1.45192e-113	0.179	0.039	0
ARPC2	0.259408	6.43616e-118	1.53522e-113	0.929	0.834	0
HMG20B	0.181443	6.77938e-118	1.61709e-113	0.524	0.273	0
TMEM14C	0.279839	7.10125e-118	1.69386e-113	0.928	0.831	0
TOP1	0.227781	7.63256e-118	1.8206e-113	0.691	0.459	0
THSD1	0.0633863	7.72017e-118	1.84149e-113	0.176	0.037	0
MAP2K5	0.0968124	1.05249e-117	2.51049e-113	0.286	0.102	0
APBB1	0.0828396	1.09851e-117	2.62027e-113	0.243	0.075	0
BBS2	0.107678	1.12232e-117	2.67707e-113	0.333	0.134	0
DDX50	0.15924	1.61566e-117	3.85382e-113	0.523	0.283	0
LTV1	0.20846	1.73074e-117	4.12833e-113	0.612	0.381	0
PRKAR1A	0.253061	1.8307e-117	4.36676e-113	0.786	0.591	0
LINC00511	0.120952	2.48487e-117	5.92717e-113	0.314	0.122	0
WAC	0.258585	2.58271e-117	6.16054e-113	0.693	0.475	0
FAM101B	0.0521271	2.85882e-117	6.81914e-113	0.107	0.007	0
GGT7	0.1065	3.76804e-117	8.9879e-113	0.338	0.138	0
DNAJC4	0.189086	5.41286e-117	1.29113e-112	0.616	0.368	0
MROH8	0.194459	6.3231e-117	1.50825e-112	0.136	0.018	0
SLC5A5	0.0667553	8.04029e-117	1.91785e-112	0.12	0.011	0
TUBGCP2	0.151282	8.94804e-117	2.13438e-112	0.493	0.263	0
SULF2	0.0861531	9.48355e-117	2.26211e-112	0.262	0.084	0
ADAMTS7	0.054004	9.80912e-117	2.33977e-112	0.102	0.005	0
VAV2	0.131056	9.93268e-117	2.36924e-112	0.349	0.15	0
TLK2	0.118532	1.02127e-116	2.43604e-112	0.356	0.154	0
RPS14	0.242992	1.17214e-116	2.79591e-112	0.999	0.994	0
MMS19	0.104779	1.43588e-116	3.425e-112	0.314	0.123	0
IRX3	0.0935399	1.64456e-116	3.92278e-112	0.171	0.035	0
CCT2	0.311512	2.1278e-116	5.07545e-112	0.858	0.702	0
PSPH	0.198998	2.189e-116	5.22143e-112	0.619	0.378	0
[truncated: 11,857 more rows]

## Sheet: Table S10
Table S10. Genetic difference analysis (LogFC=1.0, FDR<0.05), differential gene survival analysis and univariate regression analysis were performed between HCC and control samples in the TCGA database, and the candidate factors were screened，related to Figure 4A
TCGA database	Difference analysis			Survival analysis	Single factor regression analysis
Gene	LogFC	p.Value	FDR	pvalue	HR	Pvalue
AL031985.3	1.73856	5.31e-20	2.92e-19	0.000113798	3.21921	4.8e-10
SGO2	3.1874	3.39e-26	1.05e-24	0.000143789	2.39522	5.44e-09
TRIP13	4.27046	1.62e-28	4.3e-26	1.35e-05	1.68362	1.15e-08
ZFP69B	1.60499	5.68e-17	2.13e-16	0.00385202	4.13082	1.98e-08
PRR11	3.31008	2.38e-24	3.4e-23	0.00180463	1.83484	2.96e-08
RBM45	1.06347	1.56e-25	3.55e-24	0.00192517	5.12447	9.72e-08
NDC80	4.07763	2.14e-28	4.31e-26	0.000200918	1.69141	1.74e-07
PLK1	4.32862	1.58e-27	1.17e-25	6.77e-05	1.62893	2.09e-07
METTL6	1.49567	1.15e-28	3.85e-26	0.00283398	3.50705	3.09e-07
ZNF239	2.21824	0.000356661	0.000465223	0.00221139	1.88148	3.88e-07
RBM17	1.01605	1.14e-22	1.03e-21	6.58e-05	2.1905	4.83e-07
MACIR	2.4643	1.18e-07	1.96e-07	0.00123024	1.61905	9.68e-07
FARSB	1.24239	2.79e-25	5.69e-24	0.00542709	2.49923	1.05e-06
SSRP1	1.03596	9.13e-22	6.9e-21	5.85e-05	2.09231	1.19e-06
NRAV	1.33459	2.63e-19	1.32e-18	6.34e-06	2.25697	1.73e-06
CTSV	5.43056	1.29e-11	2.92e-11	0.0042725	1.42731	1.82e-06
DCAF13	1.71324	3.58e-26	1.09e-24	0.00160716	1.85726	1.87e-06
JPT1	1.97296	7.01e-24	8.72e-23	8.55e-07	1.45943	2.04e-06
SKA1	5.22539	1.6e-28	4.3e-26	0.000724776	1.52557	2.07e-06
DDIAS	2.34238	1.43e-21	1.04e-20	0.010168	2.86739	2.4e-06
GTF3C2	1.20034	1.13e-25	2.71e-24	9.62e-06	2.21329	2.76e-06
MYBL2	5.32608	3.97e-27	2.13e-25	0.00173404	1.29279	3.87e-06
GEMIN2	1.06603	4.22e-18	1.81e-17	2.11e-05	2.48867	3.89e-06
THOC5	1.4329	4.65e-26	1.35e-24	0.0454427	2.22417	3.97e-06
TMEM106C	2.17983	3.31e-26	1.03e-24	1.8e-06	1.55399	4.5e-06
RACGAP1	3.19794	2.35e-28	4.32e-26	0.000760087	1.59002	4.6e-06
AL117336.2	1.81749	3.15e-19	1.56e-18	0.00145348	2.30083	4.85e-06
STAM	1.00533	1.46e-18	6.62e-18	0.00166257	2.14348	6.82e-06
FSD1L	1.90726	2.64e-17	1.03e-16	0.000696513	4.56466	6.97e-06
EIF2B1	1.06638	1.75e-27	1.25e-25	0.000871602	2.5644	9.08e-06
NAA40	1.82259	1.82e-24	2.68e-23	0.000162992	1.90793	9.7e-06
KIF11	3.0088	7.74e-26	1.98e-24	0.000226862	1.58697	1.08e-05
SLC36A1	1.73671	2.68e-20	1.54e-19	0.00400309	1.98413	1.2e-05
CCDC34	2.42005	2.98e-25	5.96e-24	0.000105561	1.55449	1.22e-05
DDX55	1.19979	1.87e-20	1.11e-19	0.00216071	2.31117	1.23e-05
EIF3B	1.26757	2.38e-26	8.06e-25	0.000288916	1.66393	1.26e-05
TCEANC2	1.26559	1.02e-20	6.36e-20	0.0120325	4.04642	1.38e-05
RRM2	3.74658	2.75e-26	9.01e-25	0.00275233	1.49276	1.54e-05
FUBP1	1.09558	3.25e-15	1.01e-14	0.000120788	1.78873	1.57e-05
COLGALT1	1.24719	3.07e-23	3.19e-22	0.00487349	1.74764	1.75e-05
CFL1	1.16697	9.46e-24	1.14e-22	0.000222981	1.83025	1.84e-05
TRNP1	2.37633	8.27e-05	0.000112852	0.0258662	1.24428	1.9e-05
NPM1	1.40982	2.47e-24	3.51e-23	0.000672408	1.67536	1.93e-05
PSMC3IP	2.37836	3.77e-22	3.07e-21	0.0101798	2.17662	2.06e-05
ANAPC7	1.59613	4.09e-29	3e-26	0.00648855	2.07552	2.08e-05
DROSHA	1.31365	1.24e-25	2.92e-24	0.00364345	1.91832	2.37e-05
SAE1	1.55014	6.95e-27	3.14e-25	0.000112482	1.73227	2.41e-05
MIR4435-2HG	2.49344	1.12e-26	4.53e-25	0.000240108	3.93982	2.47e-05
NUP62	1.20984	2.25e-20	1.32e-19	0.0229102	1.80931	2.49e-05
PDSS1	1.53496	9.36e-21	5.88e-20	0.0147598	1.8511	2.51e-05
TMEM164	2.01829	7.34e-20	3.98e-19	0.00302759	1.66747	2.7e-05
TAGLN2P1	1.76189	6.31e-14	1.73e-13	0.00294118	3.17126	2.76e-05
CEP19	1.35856	1.12e-12	2.76e-12	0.00222589	2.36345	2.76e-05
NUDCD1	1.54531	5.6e-23	5.45e-22	0.00205341	2.1465	2.89e-05
E2F2	3.73637	3.05e-25	6.09e-24	8e-05	2.0268	3.38e-05
TFAP4	1.33444	1.52e-20	9.17e-20	0.017404	2.55224	3.78e-05
BCORL1	1.45661	3.02e-14	8.54e-14	0.032788	1.70294	3.96e-05
CD58	1.43453	5.31e-20	2.92e-19	1.82e-05	1.57436	4.35e-05
CEP131	2.50658	1.8e-29	1.76e-26	0.00744074	1.64607	4.48e-05
NUP37	1.51848	6.59e-25	1.16e-23	0.001273	1.97605	4.94e-05
MCM2	3.11876	2.25e-18	9.98e-18	0.0435552	1.38762	5.12e-05
POU2F1	1.11132	3.66e-19	1.79e-18	0.00174509	2.76671	5.67e-05
PDRG1	1.47983	2.82e-26	9.16e-25	0.000781496	1.72189	5.77e-05
PARS2	1.04898	4.63e-20	2.57e-19	0.0055507	2.10851	6.09e-05
LMNB1	2.03242	2.1e-15	6.62e-15	0.00368257	1.38894	6.3e-05
VPS45	1.79123	1.46e-29	1.76e-26	0.00032242	2.01824	6.3e-05
AC116025.2	4.13772	2.17e-19	1.1e-18	0.00934592	2.33075	6.72e-05
FABP6	5.58274	3.29e-06	4.97e-06	0.00129339	1.46006	6.78e-05
BARD1	2.05891	1.37e-17	5.54e-17	0.000609281	2.10651	6.88e-05
SRGAP2	1.53833	1.77e-20	1.05e-19	0.00123394	1.9586	7.55e-05
IKBIP	1.29111	1.55e-17	6.22e-17	0.00261028	1.66134	7.7e-05
AC107959.3	2.94141	2.03e-10	4.15e-10	0.00175797	1.72313	8.94e-05
KCTD7	2.02874	3.38e-25	6.65e-24	0.00480207	2.21764	9.45e-05
SPP2	-1.07435	3.99e-14	1.12e-13	0.00057934	0.86908	9.46e-05
RPIA	1.28246	1.84e-24	2.69e-23	0.00253217	1.81375	0.000100153
RHNO1	1.8653	9.07e-25	1.51e-23	0.00226201	1.63473	0.000103489
POLR3A	1.06394	4.18e-23	4.19e-22	0.0112786	2.33431	0.00010509
TRIM28	1.42473	3.38e-25	6.65e-24	0.00422086	1.56893	0.000107984
TAF9	1.25377	1.56e-22	1.37e-21	0.0161365	1.72958	0.000108915
LYAR	1.02253	2.02e-16	7.09e-16	0.0297722	1.78896	0.0001119
USP1	1.18615	3.27e-16	1.12e-15	0.00263835	1.60456	0.000113491
RIBC2	3.7376	2.71e-17	1.06e-16	0.0207797	1.57717	0.000113918
NPM1P39	1.46694	1.01e-10	2.12e-10	0.0319695	4.03897	0.000116189
ANP32E	1.04677	8.93e-17	3.26e-16	0.0117193	1.62136	0.000117181
RAD51AP1	3.02038	3.33e-23	3.42e-22	0.00215097	1.50156	0.000120886
PIGS	1.18757	7.57e-15	2.27e-14	0.0028818	1.54223	0.000123241
LINC01134	1.99777	4.44e-17	1.69e-16	1.66e-05	2.63198	0.000126576
NOL11	1.03555	2.62e-23	2.77e-22	0.024833	1.9094	0.000129812
HNRNPA3P6	1.19142	3.01e-10	6.1e-10	0.0336363	2.69607	0.000130621
C5orf34	3.19984	6.27e-28	6.75e-26	0.0064633	2.22519	0.000143345
AC006504.7	1.87485	4.58e-16	1.55e-15	0.00146417	1.86456	0.0001469
CCDC97	1.47329	2.27e-26	7.79e-25	0.0100777	1.76884	0.000150076
DUSP18	1.27008	7.01e-15	2.11e-14	0.047552	4.26199	0.000151082
ANXA5	1.08176	4.22e-09	7.83e-09	0.000109352	1.38621	0.000153206
S100PBP	1.25122	8.04e-20	4.32e-19	0.00407629	2.13668	0.000155432
PPIH	1.39645	2.35e-22	2e-21	0.000359294	1.78966	0.000159563
STX6	1.52625	7.59e-25	1.3e-23	0.00935955	1.80348	0.000173251
KPNB1	1.12583	6.02e-20	3.29e-19	0.00699471	1.69	0.00018056
PRIM1	1.83917	4.73e-17	1.79e-16	0.008844	1.66253	0.0001863
RHPN1-AS1	2.19375	2.52e-16	8.77e-16	1.02e-05	2.11227	0.000187225
HASPIN	3.51399	1.05e-23	1.25e-22	0.00151898	2.44558	0.000187394
CAMSAP2	1.34376	1.31e-16	4.7e-16	0.00237845	1.5831	0.000189279
TEDC2	3.50526	5.15e-27	2.52e-25	9.25e-05	1.45679	0.000208992
XPO1	1.15758	1.03e-23	1.23e-22	0.00385576	2.06056	0.000210738
SRM	1.43231	1.52e-23	1.72e-22	0.00135818	1.49216	0.000216959
RAD51	3.11301	2.28e-25	4.85e-24	0.00720376	1.59609	0.000217995
FAM189B	2.38129	4.83e-29	3.16e-26	0.00329191	1.57906	0.000226424
RPSAP54	1.16262	2.83e-07	4.61e-07	0.000672203	3.38068	0.000235061
SLC25A51	1.11093	5.99e-18	2.52e-17	0.000854374	2.00881	0.000237533
CHML	2.48316	3.44e-19	1.69e-18	0.012517	1.46976	0.000266161
TMEM79	1.81833	3.74e-28	5.29e-26	0.00058485	2.09699	0.000283702
WASF2	1.37081	6.67e-20	3.63e-19	0.00432078	1.63504	0.000286321
ABCC1	1.76338	2.72e-06	4.13e-06	0.00395342	1.38337	0.000291326
CBX1	1.60268	9.6e-25	1.59e-23	0.00158393	1.53773	0.000307089
CCDC112	1.73856	4.82e-12	1.13e-11	0.00335637	1.80044	0.000312417
CSPG5	3.26334	1.12e-21	8.3e-21	0.00547845	1.89506	0.000312494
THOC2	1.18654	5.25e-19	2.52e-18	0.00415448	1.77829	0.000329158
SLC25A39	1.43115	5.05e-28	5.99e-26	0.000158614	1.65218	0.000333953
C12orf65	1.05368	1.89e-24	2.77e-23	0.00179212	2.32375	0.000337177
CCDC138	1.7031	1.52e-18	6.87e-18	0.0293303	2.3664	0.000345394
UBE2O	1.4327	7.9e-28	7.78e-26	0.00951639	1.83292	0.000351576
AL137186.2	1.83951	6.85e-17	2.54e-16	0.0202603	1.96069	0.00035451
TRMU	1.58971	8.1e-27	3.58e-25	0.000901472	1.70775	0.000358074
AC145207.5	1.9534	4.23e-20	2.36e-19	0.00523429	2.67194	0.000372903
LINC01011	1.80937	4.73e-21	3.15e-20	0.000224688	2.61869	0.000387306
AC022007.1	2.43717	2.74e-25	5.61e-24	0.00730692	2.48422	0.000389889
TALDO1	1.1542	1.14e-18	5.22e-18	0.000506367	1.43732	0.000434011
EDC3	1.51619	7.28e-28	7.4e-26	0.000393154	1.96618	0.000437859
PPP2R5B	1.0623	8.3e-22	6.31e-21	0.00476415	1.78602	0.000459826
SLC22A1	-1.86277	5.62e-20	3.09e-19	0.000126191	0.890427	0.000482646
CCDC134	1.68706	1.87e-23	2.05e-22	0.0011077	2.02764	0.00049167
TMEM183B	1.30085	2.21e-15	6.98e-15	0.0287661	5.85125	0.000518362
AC007405.3	1.47491	5.17e-16	1.74e-15	0.0180918	1.90273	0.000551661
ANXA2	1.85085	4.91e-19	2.37e-18	0.0206676	1.33363	0.000585919
TIMM9	1.08241	7.1e-22	5.5e-21	0.0017126	1.70597	0.000663256
ZNF280C	1.35631	3.68e-16	1.26e-15	0.00851551	2.53078	0.00067972
CNPY4	1.16466	1.68e-16	5.96e-16	0.00427602	1.64073	0.000706863
MED8-AS1	1.96696	2.78e-15	8.65e-15	0.0429227	2.57452	0.000717273
DHRS13	1.35644	2.44e-11	5.39e-11	0.000641586	1.75729	0.000785685
MAP4	1.09129	8.1e-22	6.18e-21	0.001933	1.67361	0.000848323
BMT2	1.11902	5.22e-16	1.76e-15	0.00671702	1.89458	0.00085175
RIOK1	1.16618	1.66e-19	8.57e-19	0.0192142	1.59488	0.000876262
FANCF	1.29382	2.11e-24	3.06e-23	0.0108573	1.7272	0.000881786
HMGN2P4	1.17537	2.06e-06	3.16e-06	0.010198	3.57091	0.000909674
HTATSF1P2	1.83289	5.47e-06	8.12e-06	0.0364334	1.45935	0.000926593
HSPB1P2	1.30722	1.54e-07	2.56e-07	0.0123878	2.09097	0.000969296
CYB561D1	1.90072	2.59e-21	1.8e-20	0.0153901	1.82414	0.000973001
FBXL7	1.48536	2.79e-08	4.88e-08	0.00355927	1.44573	0.00100179
AC145343.1	2.46016	2.92e-18	1.28e-17	0.000221102	2.07837	0.00101368
PGK1	1.04073	9.6e-15	2.85e-14	0.00112527	1.40795	0.00102182
HEXB	1.0466	8.33e-21	5.3e-20	0.0231761	1.65992	0.00103861
AC009237.3	1.67097	4.43e-13	1.13e-12	0.0046131	2.67612	0.00105199
RRP36	1.23077	5.88e-26	1.61e-24	0.0268271	1.68865	0.00108713
TJAP1	1.39286	7.34e-26	1.9e-24	0.000694854	1.71996	0.00119457
RNU6-2	2.2258	2.7e-05	3.81e-05	0.0123874	1.87282	0.00121511
HSF2BP	2.8882	2.21e-21	1.56e-20	0.0270091	3.06643	0.00122684
PARP2	1.33482	4.3e-26	1.27e-24	0.00730133	1.78248	0.00123371
LINC00862	2.31868	6.2e-17	2.32e-16	0.00600764	2.10769	0.00124733
LINC01138	2.97703	3.24e-24	4.42e-23	0.000913528	1.47087	0.00125192
CSNK1E	1.40592	5.08e-22	4.05e-21	0.0151968	1.5156	0.0012874
MAPRE1	1.07318	3.3e-12	7.8e-12	0.0115619	1.42948	0.00134328
METTL5	1.18003	4.3e-26	1.27e-24	0.00139113	1.81984	0.00140489
NUP210	1.59077	9.37e-20	4.99e-19	0.0293477	1.40144	0.0014271
CDKN2C	3.03329	2.35e-28	4.32e-26	0.000396794	1.2932	0.00145613
NCK1-DT	1.16753	3.58e-20	2.02e-19	0.0151175	7.94916	0.00146556
TUBA1B	1.77273	3.93e-18	1.69e-17	0.0148842	1.34388	0.00152964
PACS2	1.4452	6.7e-26	1.79e-24	0.0106593	1.76107	0.00152998
PTPDC1	1.62149	8.04e-19	3.77e-18	0.00730922	2.21091	0.0015347
PTPN23	1.21513	1.27e-23	1.46e-22	0.0397552	1.68468	0.00161412
RIPK2	1.27724	3.48e-12	8.21e-12	0.00166658	1.40099	0.00166261
XPO6	1.06128	9.25e-23	8.58e-22	0.0106537	1.73107	0.00180116
CCDC24	1.70655	3.33e-19	1.64e-18	0.043506	1.45329	0.00180806
RRP7BP	1.61918	4.26e-21	2.86e-20	0.0035051	2.32346	0.00189462
DNA2	2.13003	3.51e-21	2.39e-20	0.00115154	1.70835	0.00189585
ILF3	1.56603	1.51e-27	1.15e-25	0.00205643	1.5809	0.00192426
MRE11	1.18402	5.34e-19	2.56e-18	0.00413475	1.83442	0.00198944
EEF1AKNMT	1.20997	1.76e-23	1.95e-22	0.00136944	1.64338	0.00202479
ZUP1	1.0098	1.97e-16	6.96e-16	0.00855569	1.87499	0.00202633
WDR70	1.11862	2.92e-27	1.73e-25	0.0202925	1.97304	0.002059
MCRS1	1.4711	4.23e-28	5.51e-26	0.00223309	1.67587	0.0020765
STX1A	2.35831	1.02e-25	2.48e-24	0.00211649	1.60784	0.00210419
LYRM4-AS1	1.27733	7.08e-14	1.94e-13	0.00475284	2.41682	0.00210568
AC012313.4	1.13241	1.32e-08	2.36e-08	0.0184376	2.30462	0.00216678
EHMT2	2.02557	5.94e-28	6.66e-26	0.00224506	1.47576	0.00217556
NUDT1	2.48734	1.71e-26	6.27e-25	0.00171538	1.30425	0.0022406
LOX	2.34413	2.61e-12	6.22e-12	0.0320278	1.31267	0.00226088
CLEC2L	7.60981	5.87e-08	1e-07	0.000728401	1.37719	0.002358
AL117335.1	2.34807	2.12e-08	3.74e-08	0.0221923	1.7237	0.00245732
MMP3	2.30613	0.014527	0.0168304	0.0295561	1.59478	0.00252531
HRAS	1.60581	6.26e-25	1.11e-23	0.00547398	1.3574	0.00256383
ASRGL1	1.96641	1.01e-09	1.97e-09	0.00527535	1.3589	0.00257604
ADH1C	-1.01751	1.22e-12	3e-12	0.018131	0.912679	0.00263593
VOPP1	1.15557	2.23e-17	8.79e-17	0.00115446	1.44883	0.00269738
ANKRD27	1.66877	7.16e-23	6.82e-22	0.00102487	1.47401	0.00271238
GGA1	1.15381	4.09e-24	5.42e-23	0.00177948	1.55809	0.00271427
YDJC	1.34359	4e-22	3.25e-21	0.0086366	1.45505	0.00276562
RNPEPL1	1.23267	9.11e-24	1.1e-22	0.0324192	1.63948	0.00277755
SMPD2	1.26639	9.8e-20	5.21e-19	0.000400314	1.5629	0.00280241
SPSB2	2.20751	3.57e-27	2.01e-25	0.00215195	1.44481	0.00280547
KRBA1	1.80293	5.99e-10	1.19e-09	7.39e-05	1.46441	0.00296986
KIF20B	1.77455	1.38e-16	4.96e-16	0.0379476	1.64062	0.00301846
SMARCB1	1.1702	2.79e-22	2.34e-21	0.0138492	1.64137	0.00303301
PAFAH1B3	2.76354	2.95e-19	1.46e-18	0.00706804	1.21335	0.0031792
ZBTB11-AS1	1.31344	1.38e-20	8.38e-20	0.0135827	2.22581	0.00337509
PLCB1	2.29187	3.9e-14	1.09e-13	0.0220654	1.52683	0.00351208
BTNL9	1.24745	4.91e-06	7.31e-06	0.000110564	0.663944	0.00361519
C19orf48	2.01858	1.59e-24	2.37e-23	0.000547355	1.27741	0.00363416
SLC39A6	1.1033	1.79e-11	4.01e-11	0.00311174	1.34316	0.00364017
NCKAP5L	1.01501	1.05e-08	1.89e-08	0.0188028	1.46479	0.00370026
METTL4	1.03869	4.02e-17	1.54e-16	0.0457098	1.94928	0.00371477
UBXN11	1.51641	1.7e-18	7.67e-18	0.00029553	1.39954	0.00375424
TMCO1	1.23868	9.55e-28	8.66e-26	0.013273	1.6366	0.00394468
KPTN	1.35847	5.39e-24	6.95e-23	0.00180726	1.57742	0.00407652
CCDC22	1.06803	5.81e-24	7.43e-23	0.0030049	1.66806	0.00410592
SYNGR2	1.21052	7.28e-22	5.62e-21	0.00206466	1.40987	0.00422242
COA1	1.07216	8.88e-24	1.08e-22	0.017816	1.8137	0.00427559
SYNGR4	2.97628	5.39e-12	1.25e-11	0.012603	1.48956	0.00427815
HSF1	1.50071	3.52e-25	6.82e-24	0.00123854	1.41552	0.00429323
STEAP4	-1.084	1.59e-17	6.37e-17	0.00514226	0.624324	0.00430626
TTC36	-2.08357	3.46e-22	2.85e-21	0.00546215	0.821117	0.00452713
SSR1	1.14496	1.55e-24	2.32e-23	0.00141359	1.52969	0.00461068
TMEM44	1.31405	3.78e-13	9.68e-13	0.0400103	1.49595	0.00465463
MARK2	1.03949	3.45e-17	1.33e-16	0.0116323	1.60723	0.00468375
SOX4	2.04159	2.28e-07	3.73e-07	0.011843	1.19388	0.00469867
ZNF516	1.01754	1.37e-15	4.42e-15	0.0147175	1.6683	0.0048014
RNF32	1.06137	2.85e-14	8.08e-14	0.0231229	4.22434	0.00481853
AL606489.1	3.91371	7.54e-24	9.31e-23	0.00805697	1.46907	0.00482832
RFT1	1.05083	1.71e-25	3.83e-24	0.00102658	1.8654	0.00507249
METTL9	1.01353	1.67e-13	4.41e-13	0.0209179	1.45951	0.00507721
ABAT	-1.00195	4.2e-16	1.43e-15	0.0035223	0.849541	0.00510791
DENND4B	1.74236	3.97e-26	1.19e-24	0.0370248	1.51096	0.00524387
EXO5	1.14732	2.83e-17	1.1e-16	0.00950952	1.99055	0.00527984
IPO9	1.44327	4.41e-26	1.3e-24	0.0017835	1.52048	0.00528059
DDX39A	2.13808	2.69e-27	1.66e-25	0.0460828	1.3506	0.0052938
PPP6R1	1.32292	5.29e-21	3.48e-20	0.026117	1.45652	0.00534038
ZBTB26	1.3635	1.26e-15	4.06e-15	0.012911	1.77941	0.00554296
ROBO1	3.55169	6.27e-19	2.98e-18	0.00973515	1.20893	0.0055889
MMP14	2.14461	4.53e-16	1.53e-15	0.010292	1.1979	0.00560453
RABL6	1.49808	4.28e-23	4.28e-22	0.0220269	1.39696	0.00570405
LRRC59	1.12278	6.38e-21	4.13e-20	0.0198663	1.44316	0.00574393
NFKBIE	1.15222	2.34e-10	4.76e-10	0.0108407	1.29188	0.00582519
CGREF1	2.79302	6.09e-15	1.84e-14	0.0021799	1.19503	0.00588419
LSM14B	1.22595	8.43e-21	5.36e-20	0.0220584	1.46297	0.00639222
KLKB1	-1.05683	9.69e-18	3.99e-17	0.0475001	0.830339	0.0065643
STK35	1.35814	5.69e-20	3.12e-19	0.00254943	1.46571	0.00659632
TEAD2	2.15188	4.86e-15	1.48e-14	0.0323078	1.2445	0.00678691
TRIO	1.24852	1.29e-15	4.16e-15	0.0360596	1.51239	0.00685771
DHX35	1.09061	5.74e-21	3.76e-20	0.0232809	1.7729	0.00701345
NT5C	1.33893	1.24e-19	6.51e-19	0.00784457	1.31407	0.00704608
PLP2	2.2192	2.11e-12	5.08e-12	0.0446263	1.18667	0.00745268
PCNPP1	1.52009	2.84e-12	6.74e-12	0.0200701	2.83529	0.00811397
TMEM101	1.54421	1.76e-26	6.39e-25	0.0148609	1.40007	0.00818208
SPRING1	1.63047	7.89e-16	2.61e-15	0.0019269	1.31988	0.00831268
MASP1	-1.02191	1.34e-19	7.02e-19	0.00879678	0.797793	0.00838031
PPP2R2C	5.57537	1.41e-06	2.19e-06	0.0120005	1.34695	0.00850797
TMX2P1	1.05347	3.45e-07	5.58e-07	0.0155197	1.46246	0.00855612
ALG6	1.13818	1.42e-24	2.17e-23	0.0191382	1.75683	0.00871244
STPG1	1.27266	2.09e-16	7.34e-16	0.00462298	1.89593	0.00984345
CSAG3	2.12178	0.0152384	0.0176255	0.0146376	1.27396	0.0102712
SLC41A1	1.73064	8.74e-11	1.85e-10	0.00483546	1.30512	0.0104816
TMUB2	1.02367	5.4e-23	5.28e-22	0.0110672	1.5265	0.0105899
AC091057.1	3.06646	2.53e-22	2.14e-21	0.0162093	2.04963	0.0107717
RBM4B	1.00365	9.16e-20	4.89e-19	0.0209086	1.69741	0.0109535
FTH1P12	1.47545	4.6e-11	9.94e-11	0.0395104	1.72755	0.0110608
ZNF341	1.8423	5.82e-28	6.57e-26	0.00973529	1.42614	0.0111362
HPN-AS1	1.48394	1.6e-10	3.3e-10	0.00818389	0.537197	0.0125021
CCR5AS	1.67434	4.48e-06	6.7e-06	0.0334011	1.46531	0.0125599
RNF26	1.00257	6.91e-15	2.08e-14	0.0039792	1.37449	0.0127692
FMNL2	1.31535	0.0201783	0.0231502	0.0245435	1.24379	0.0134514
PLXNA2	1.35224	7.91e-21	5.05e-20	0.031239	1.55689	0.0139421
AC116407.4	2.24615	3.52e-20	1.99e-19	0.0145056	2.21158	0.0139777
GPX7	1.5568	0.000226945	0.000300509	0.0148864	1.191	0.0141839
SEPTIN9	1.17814	5.46e-22	4.33e-21	0.0130858	1.4387	0.0146916
LSM4	1.63822	4.92e-27	2.42e-25	0.0234526	1.30665	0.0149624
WRAP53	1.07265	9.85e-18	4.06e-17	0.0106833	1.53004	0.0149686
CYP2C8	-2.14806	7.15e-26	1.86e-24	0.00861462	0.915682	0.0152238
SPTY2D1OS	1.87331	1.34e-23	1.53e-22	0.0388563	1.81959	0.0153595
TNFRSF4	2.90462	5.66e-26	1.56e-24	0.00320672	1.31375	0.0156211
EID2B	1.71766	7.3e-20	3.95e-19	0.0112269	1.67239	0.0166196
ITGA2	2.73697	2.02e-14	5.82e-14	0.010299	1.28236	0.0168919
PIGM	1.13319	6.03e-24	7.67e-23	0.0395471	1.55245	0.0179933
SLC9A6	1.0594	7.54e-18	3.14e-17	0.0265496	1.6662	0.0183523
HSDL1	1.42379	9.07e-25	1.51e-23	0.000388553	1.39271	0.0192007
CCDC167	1.47832	4.93e-21	3.26e-20	0.0017671	1.249	0.0195883
COLEC10	-3.45918	1.2e-28	3.85e-26	0.00271037	0.738454	0.0199989
ZNF250	1.33911	1.5e-24	2.27e-23	0.00285705	1.86143	0.0201151
SFI1	2.00023	2.84e-22	2.37e-21	0.0154447	1.4187	0.0201714
ARL16	1.84313	7.43e-27	3.32e-25	0.0322059	1.31601	0.0204533
SHLD1	1.46239	5.2e-21	3.42e-20	0.0138946	1.52747	0.0205262
AC109322.2	2.26815	4.66e-23	4.62e-22	0.0109012	2.09841	0.0205734
GPR182	-2.81825	2.95e-23	3.09e-22	0.00771805	0.43801	0.020751
URM1	1.12543	1.2e-22	1.08e-21	0.00605604	1.39116	0.0211954
PNCK	6.79696	6.35e-09	1.16e-08	0.00931486	1.18124	0.0215241
MAT1A	-1.2249	3.12e-21	2.15e-20	0.0407164	0.892947	0.0217963
TDRKH-AS1	2.43374	2.18e-20	1.28e-19	0.00585186	1.76451	0.0219216
CRNDE	4.0033	5.43e-20	2.99e-19	0.0349372	1.65248	0.0220534
CYP4A11	-1.66988	2.32e-24	3.33e-23	0.01744	0.904579	0.0230836
COA6	1.8197	4.85e-28	5.99e-26	0.0333364	1.31484	0.0235868
RECQL5	1.59091	1.86e-28	4.31e-26	0.0206925	1.49851	0.0257123
ASXL1	1.35448	9e-24	1.09e-22	0.021344	1.4294	0.0262811
PIP4K2C	1.03299	4.52e-18	1.93e-17	0.00440703	1.34748	0.0262829
USP54	1.89174	1.79e-10	3.68e-10	0.00113947	1.39145	0.0272459
TMEM68	1.16732	1.74e-21	1.25e-20	0.0083105	1.55862	0.0273304
CTTN	1.30841	1.62e-27	1.18e-25	0.0142296	1.33931	0.0281575
AP002495.1	1.50105	2.18e-20	1.28e-19	0.0269407	1.89221	0.0285033
SPIRE2	1.90818	1.05e-24	1.7e-23	0.0186351	1.34632	0.0287041
DUSP23	1.28098	4.48e-18	1.91e-17	0.00316874	1.23589	0.0290247
NXPH4	6.44429	2.92e-26	9.39e-25	0.00171253	1.13753	0.0290851
THOC3	1.22594	4.3e-22	3.47e-21	0.035464	1.50977	0.0297898
AC083862.2	1.13803	7.36e-10	1.45e-09	0.036083	1.26749	0.0302326
AC009275.1	2.30737	5.68e-06	8.42e-06	0.0371782	1.47996	0.0306964
FAM200A	1.3126	2.86e-25	5.79e-24	0.022697	1.64138	0.0309503
ARPC3P3	1.34139	1.07e-12	2.63e-12	0.00869945	1.83323	0.0312396
BCL9L	1.39246	2.14e-07	3.51e-07	0.0251559	1.26323	0.0326755
AL136040.1	1.25856	2.17e-12	5.21e-12	0.0158491	1.98664	0.0346148
UCN	1.88504	6.17e-16	2.06e-15	0.00655016	1.31697	0.0357909
PPP1R16A	1.7373	6.9e-23	6.6e-22	0.0069964	1.20284	0.0361713
RASSF7	1.35865	2.71e-16	9.39e-16	0.0188974	1.20745	0.0361822
FRG1BP	1.11522	8.28e-11	1.75e-10	0.011334	1.23714	0.0372945
MAPK12	2.82086	5.15e-18	2.19e-17	0.0113491	1.24045	0.0399568
HDAC7	1.4407	2.78e-15	8.65e-15	0.00732823	1.2737	0.0407491
WDR5B	1.00825	2.48e-18	1.09e-17	0.0383263	1.54391	0.0445474
CYB561D2	1.02423	1.17e-20	7.17e-20	0.0327545	1.34502	0.0475808
ZBTB39	1.03302	1.61e-12	3.91e-12	0.00813825	1.55769	0.0478472
ARAP1	1.02873	4.03e-16	1.37e-15	0.0339316	1.39054	0.0478555
PREB	1.22023	5.14e-23	5.07e-22	0.0197982	1.25698	0.0483153

## Sheet: Table S11
Table S11. Genetic difference analysis (LogFC=1.0, FDR<0.05), differential gene survival analysis and univariate regression analysis were performed between HCC and control samples in the ICGC database, and the candidate factors were screened-Figure 4A
ICGC database	Difference analysis			Survival analysis	Single factor regression analysis
gene	logFC	pValue	fdr	pvalue.y	HR	pvalue.x
SPC25	2.5694	4.9e-59	6.6e-57	2.37e-08	2.79279	5.64e-08
CENPA	3.4584	2.27e-61	6.91e-59	5.68e-08	2.38986	4.03e-08
MYBL2	3.52414	9.42e-55	4.09e-53	6.84e-08	1.7553	2.93e-08
RRM2	2.96397	8.89e-58	8.78e-56	1.12e-07	2.08511	2.05e-07
NCAPG	2.17426	1.36e-57	1.29e-55	1.19e-07	2.55391	7.29e-07
TOP2A	3.58097	1.78e-61	5.67e-59	1.34e-07	1.87003	4.35e-06
CDCA8	3.19562	1.64e-62	1.02e-59	1.5e-07	2.29374	8.8e-08
CDCA5	3.2359	3.9e-62	1.98e-59	1.5e-07	2.04987	1.24e-06
TPX2	2.1874	1.02e-48	1.81e-47	1.64e-07	2.09975	3.31e-07
TUBG1	1.52815	1.4e-56	9.79e-55	1.64e-07	2.70225	3.51e-06
KIF20A	3.21074	7.4e-63	6.94e-60	1.74e-07	2.31367	2.08e-06
RAD51	2.39848	1.3e-54	5.57e-53	1.78e-07	2.02989	1.41e-05
CDCA3	3.12799	3.75e-61	1.03e-58	2.03e-07	2.32729	9.34e-09
FEN1	1.88374	7.61e-57	5.52e-55	2.91e-07	2.52725	3.51e-07
BIRC5	3.35556	9.63e-61	2.28e-58	3.16e-07	1.92554	2.64e-08
HJURP	3.53	1.86e-62	1.02e-59	3.25e-07	2.15991	7.12e-07
RFC4	1.83352	1.65e-57	1.52e-55	3.28e-07	2.11693	1.45e-05
EPR1	3.36295	2.96e-60	5.88e-58	3.85e-07	1.91379	2.06e-08
CCNB1	3.1301	6.16e-62	2.91e-59	4.91e-07	2.35998	2.6e-07
DTYMK	1.72846	3.47e-56	2.2e-54	5.6e-07	2.44028	7.49e-08
NDC80	2.63589	2.12e-57	1.9e-55	6e-07	2.49697	7.08e-07
KIF4A	3.16071	6.92e-60	1.22e-57	7.36e-07	2.59549	4.29e-08
THOC4	1.12966	1.35e-39	9.35e-39	7.7e-07	2.38635	3.32e-07
RACGAP1	2.56868	6.47e-62	2.96e-59	7.85e-07	2.06883	2.41e-05
TROAP	3.36884	1.81e-62	1.02e-59	9.53e-07	2.06104	5.19e-07
KPNA2	1.90009	2.04e-50	4.48e-49	1.02e-06	2.24157	7.61e-08
EXO1	3.2116	1.65e-61	5.52e-59	1.02e-06	2.61641	3.9e-06
CDKN3	3.30506	1.83e-62	1.02e-59	1.03e-06	1.99869	1.03e-06
KIF18A	2.57589	2.13e-55	1.07e-53	1.03e-06	3.14916	6.51e-06
LMNB1	1.44282	1.98e-35	1.03e-34	1.1e-06	2.32587	3.38e-06
KIF2C	3.1087	1.15e-59	1.84e-57	1.13e-06	2.22765	1.58e-07
SNRPB	1.39106	1.06e-52	3.26e-51	1.23e-06	2.38842	4.8e-06
SKA1	3.59727	7.4e-62	3.18e-59	1.31e-06	2.64114	5e-08
CDC45	2.50609	8.57e-53	2.68e-51	1.41e-06	1.95357	4.78e-06
NUSAP1	2.59984	9.04e-60	1.51e-57	1.54e-06	2.14856	4.14e-06
CDK1	3.13976	6.51e-61	1.69e-58	1.7e-06	2.27805	9.93e-07
CDC6	2.65257	8.38e-51	1.93e-49	1.76e-06	1.93273	1.57e-06
TACC3	1.8099	2.44e-46	3.2e-45	1.86e-06	1.8912	4.44e-05
CKS2	1.20629	7.22e-30	2.65e-29	2.03e-06	2.20139	3.14e-06
MOGAT2	-1.96048	6.08e-47	8.61e-46	2.18e-06	0.489581	2.38e-05
MCM2	2.38091	7.45e-50	1.52e-48	2.21e-06	1.93164	2.83e-06
PRIM1	1.63847	9.84e-43	9.02e-42	2.29e-06	2.14568	4.53e-05
SNF8	1.06707	1.47e-55	7.71e-54	2.36e-06	3.17756	1.66e-05
TTK	3.08219	7.01e-61	1.75e-58	2.51e-06	2.40744	3.34e-06
NCAPH	2.72801	5.08e-58	5.28e-56	2.51e-06	2.69391	5.43e-06
GTSE1	2.89076	4.8e-57	3.72e-55	2.64e-06	2.1062	2.5e-05
EIF3B	1.08327	1.13e-52	3.44e-51	2.78e-06	3.32172	2.43e-07
SLC22A1	-1.52083	4.95e-42	4.26e-41	2.91e-06	0.734244	2.92e-06
UCK2	1.79216	1.43e-55	7.59e-54	3e-06	2.18128	0.00010071
KIFC1	3.34826	8.59e-63	6.94e-60	3.11e-06	2.03951	1.53e-06
OIP5	2.17736	1.22e-55	6.65e-54	3.23e-06	2.12242	3.98e-06
SKA3	3.23476	1.29e-63	3.18e-60	3.44e-06	2.87249	3.59e-07
PBK	3.44576	1.1e-61	4.13e-59	3.49e-06	2.14696	1.57e-06
CENPM	2.77325	2.25e-50	4.91e-49	3.71e-06	1.77958	2.17e-06
DEPDC1	3.49293	4.84e-60	8.86e-58	3.8e-06	2.81616	3.57e-07
C8A	-1.32158	2.89e-49	5.45e-48	4.12e-06	0.831778	0.0080696
C7	-2.02233	1.51e-42	1.36e-41	4.17e-06	0.762572	0.00133092
RAD54L	2.0448	1.14e-42	1.03e-41	5.28e-06	1.98842	2.55e-05
CDC25C	3.23714	1.73e-61	5.64e-59	5.36e-06	2.85243	3.64e-07
DBF4	1.10894	4.75e-39	3.15e-38	5.76e-06	3.79099	8.94e-06
KIF23	2.89414	2.53e-57	2.18e-55	6.76e-06	2.22871	6.62e-07
PTTG1	2.96908	1.05e-59	1.73e-57	6.82e-06	1.97288	3.54e-07
PRR11	2.68164	2.49e-52	7.17e-51	6.86e-06	2.50572	1.61e-07
ADSL	1.00382	9.66e-48	1.53e-46	6.98e-06	2.82205	6.87e-06
FAM99B	-1.27806	6.32e-32	2.62e-31	7.36e-06	0.224122	0.000420395
CFHR3	-1.18169	5.07e-26	1.52e-25	7.41e-06	0.74312	1.03e-05
LSM2	1.30073	2.78e-50	6.02e-49	7.59e-06	2.55062	1.72e-05
H2AFZ	1.43722	1.97e-46	2.61e-45	8.3e-06	2.16047	3.02e-06
MCM10	2.68502	2.81e-53	9.63e-52	8.53e-06	2.2408	3.84e-06
MCM6	1.57155	1.96e-44	2.09e-43	9.13e-06	2.21938	1.36e-05
FOXM1	2.16273	4.74e-52	1.32e-50	9.44e-06	2.52641	1.85e-08
CYP2C8	-2.06495	2.59e-56	1.7e-54	9.85e-06	0.783372	2.95e-05
NHP2	1.16916	1.08e-53	3.92e-52	9.92e-06	2.24583	0.000399416
NUF2	3.4246	1.02e-61	4.12e-59	1.03e-05	1.94908	6.22e-06
SNRPD1	1.02514	3.06e-39	2.06e-38	1.1e-05	2.58745	1.3e-06
DLGAP5	3.09625	3.29e-59	4.66e-57	1.13e-05	2.1973	4.66e-06
AURKA	3.05259	1.11e-61	4.13e-59	1.23e-05	1.9405	8.94e-07
C7orf59	1.06128	1.83e-38	1.16e-37	1.26e-05	1.73807	0.00239188
GINS1	2.72851	4.39e-56	2.67e-54	1.27e-05	2.16481	3.98e-06
RAD51C	1.1709	6.82e-50	1.41e-48	1.32e-05	2.83342	1.86e-06
GDPD1	1.62687	4.52e-46	5.74e-45	1.34e-05	1.8287	0.0015843
BUB1	3.02625	3.58e-59	4.97e-57	1.36e-05	2.47173	3.76e-07
HMGB2	1.5137	1.1e-44	1.19e-43	1.43e-05	1.94462	3.35e-05
BUB1B	3.04472	3.26e-60	6.39e-58	1.54e-05	2.15513	2.62e-06
ITGB1BP1	1.12072	5.31e-47	7.6e-46	1.58e-05	2.32371	0.000318126
TLCD1	1.74902	4.97e-48	8.15e-47	1.59e-05	2.14991	1.36e-05
FBL	1.12262	3.47e-48	5.79e-47	1.68e-05	1.95812	0.000401086
INMT	-1.65067	8.12e-34	3.78e-33	1.72e-05	0.644673	0.00549146
CDC25A	2.14484	2.13e-44	2.26e-43	1.82e-05	2.52615	5.95e-06
AFM	-1.29593	1.71e-41	1.4e-40	1.84e-05	0.805633	0.000226628
E2F1	3.11368	2.59e-57	2.22e-55	1.98e-05	1.80865	1.9e-06
TRIP13	3.06624	6.7e-59	8.52e-57	2.23e-05	1.97423	4.3e-07
SUV39H2	1.10855	9.49e-46	1.16e-44	2.26e-05	2.3024	0.00124714
MKI67	3.0639	7.44e-58	7.51e-56	2.27e-05	1.96557	2.57e-05
MELK	3.18556	3.57e-61	1e-58	2.29e-05	1.95879	9.68e-06
DEPDC1B	2.42324	2.16e-44	2.28e-43	2.36e-05	1.67009	6.46e-05
HM13	1.01726	6.11e-54	2.32e-52	2.39e-05	3.26037	7.4e-05
RAN	1.03119	1.3e-33	5.94e-33	2.5e-05	2.60947	2.24e-06
AURKB	2.98788	3.19e-58	3.5e-56	2.51e-05	1.94781	4.75e-07
ORC1	2.31795	3.9e-55	1.88e-53	2.55e-05	2.36282	0.000225468
ADRA2B	-1.64983	7.25e-40	5.15e-39	2.6e-05	0.251738	0.00895532
UBE2C	3.47629	8.3e-60	1.42e-57	2.65e-05	1.82846	4.94e-07
CCNA2	1.91561	1.88e-52	5.51e-51	2.66e-05	2.09716	4.04e-06
VAT1	1.22702	3.78e-36	2.04e-35	2.85e-05	1.90046	8.12e-05
EFTUD2	1.02865	2.22e-54	9.22e-53	2.9e-05	2.84545	0.000144285
RDBP	1.53729	2.51e-55	1.24e-53	3.08e-05	1.78831	0.00182066
PRC1	3.05427	4.47e-62	2.19e-59	3.13e-05	2.34732	1.21e-07
NEK2	3.77879	1.39e-63	3.18e-60	3.21e-05	2.18876	9.22e-07
TRAIP	2.33071	2e-56	1.34e-54	3.21e-05	2.47898	1.36e-05
FBXO45	1.09684	5.13e-52	1.41e-50	3.22e-05	3.64902	6.87e-06
UBE2M	1.08057	3.14e-53	1.07e-51	3.26e-05	1.85728	0.000933738
PM20D2	1.05972	3.55e-23	9.24e-23	3.29e-05	2.09676	0.000310763
SPC24	2.99704	3.48e-56	2.2e-54	3.35e-05	2.2742	4.08e-05
RPS5	1.11706	2.4e-39	1.63e-38	3.52e-05	1.96118	0.00016907
CYP1A2	-2.38965	1.77e-52	5.27e-51	3.71e-05	0.689451	0.00305358
SPAG5	1.42592	3.26e-37	1.89e-36	3.87e-05	2.37059	5.27e-06
DTL	2.88415	2.41e-57	2.1e-55	3.94e-05	2.2435	3.58e-05
C15orf23	1.49732	1.63e-58	1.98e-56	4.3e-05	2.46958	2.23e-05
ASF1B	2.75325	7.52e-57	5.49e-55	4.36e-05	1.95836	7.77e-07
KIF18B	3.00053	7.5e-52	1.99e-50	4.44e-05	1.94966	0.000100467
FAM83D	2.74008	3.53e-61	1e-58	4.5e-05	1.86418	1.56e-05
ZWINT	2.59273	1.86e-56	1.27e-54	4.65e-05	1.81328	3.31e-05
GNA14	-1.1983	1.53e-41	1.26e-40	4.66e-05	0.317032	0.000742302
SUV39H1	1.4604	6.5e-55	2.96e-53	4.77e-05	2.34853	0.0013852
NDRG1	1.50417	1.47e-17	3.03e-17	4.81e-05	1.7157	1.27e-06
CENPF	3.73751	2.13e-63	3.65e-60	4.81e-05	1.9735	4.71e-05
TMEM237	1.32857	3.48e-39	2.33e-38	4.9e-05	2.26171	0.000633364
GLYATL1	-1.33854	3.4e-46	4.35e-45	4.93e-05	0.740009	7.63e-05
CCNB2	3.16035	4.81e-60	8.86e-58	5.56e-05	1.88485	7.56e-06
CENPW	2.46715	4.06e-57	3.19e-55	5.66e-05	1.81204	8.97e-05
CDC20	3.51558	2.32e-60	4.82e-58	5.8e-05	1.7812	4.43e-07
MCM5	1.45065	3.23e-43	3.09e-42	6.16e-05	2.06286	1.77e-05
BOLA3	1.06776	5.45e-49	9.93e-48	6.2e-05	2.58962	1.1e-05
KIF11	2.25234	9.98e-57	7.06e-55	6.22e-05	2.04346	0.000478341
MIR3658	1.63732	3.82e-46	4.87e-45	6.24e-05	1.77825	0.000181312
PPP2R5D	1.10191	2.92e-57	2.44e-55	6.49e-05	2.17164	0.00191779
CDT1	2.88215	3.79e-57	3e-55	6.78e-05	2.2665	3.23e-08
SLC35A2	1.06963	2.5e-49	4.75e-48	6.78e-05	2.43675	3.23e-05
CENPL	2.24447	5.53e-59	7.23e-57	6.86e-05	2.24165	0.000542739
BRCA1	1.52415	2.69e-38	1.69e-37	6.9e-05	2.38733	1.52e-05
DNASE1L3	-2.40059	2.27e-59	3.42e-57	7.04e-05	0.671978	0.000319033
DCTPP1	1.03332	1.19e-31	4.88e-31	7.33e-05	1.81604	0.000442409
WDR62	1.99175	1.25e-49	2.48e-48	7.36e-05	1.96784	0.000728561
SGOL2	2.27548	3.06e-54	1.23e-52	7.63e-05	2.85278	2.03e-05
UBE2T	3.16179	3.64e-63	4.54e-60	7.66e-05	2.15097	4.43e-06
CKAP2L	3.28231	6.95e-59	8.75e-57	7.77e-05	2.17681	6.61e-05
RNASEH2A	2.00307	6.36e-60	1.13e-57	7.83e-05	2.31107	5.62e-06
PLK1	2.67873	1.01e-56	7.11e-55	7.86e-05	1.99533	8.1e-07
NME2	1.29827	1.02e-48	1.81e-47	8.03e-05	2.22904	2.07e-05
MBL2	-1.00702	1.46e-28	5e-28	8.09e-05	0.760656	0.0007445
CDCA2	2.71086	4.42e-54	1.72e-52	8.52e-05	2.59506	7.85e-05
RPSA	1.14908	1.36e-37	8.08e-37	8.62e-05	2.48656	5.08e-07
SGOL1	2.29783	1.28e-52	3.87e-51	8.63e-05	3.26173	1.95e-06
NUDT1	1.7877	6.08e-49	1.11e-47	8.81e-05	1.81972	4.19e-05
FANCD2	1.88485	9.71e-48	1.54e-46	8.9e-05	2.18294	0.000182953
CDCA4	1.68867	2.37e-51	5.8e-50	9.04e-05	2.04793	0.000220435
SMARCA4	1.08287	4.98e-47	7.17e-46	9.06e-05	1.937	0.00573333
ATIC	1.04654	1.16e-46	1.59e-45	9.11e-05	4.27054	8.64e-08
NME1-NME2	1.35275	1.81e-51	4.47e-50	9.21e-05	2.3745	4.32e-06
TYMS	1.46048	2.43e-41	1.97e-40	9.41e-05	2.09858	1.03e-06
DHRS13	1.00227	3.44e-22	8.6e-22	9.45e-05	2.41169	7.21e-07
DSN1	1.3839	6.73e-52	1.8e-50	9.66e-05	2.05756	0.000605952
CDK4	1.28763	1.31e-51	3.3e-50	9.79e-05	3.02621	1.85e-07
CANT1	1.30464	1.56e-50	3.48e-49	9.93e-05	1.96281	0.000137899
ANAPC11	1.06591	1.2e-41	9.96e-41	0.000102332	2.18101	0.000124643
C3orf26	1.17541	8.89e-55	3.92e-53	0.000103524	3.05961	6.52e-07
UBE2S	2.0249	1.97e-58	2.32e-56	0.000104825	1.875	1.55e-05
ORMDL2	1.0958	5.7e-54	2.17e-52	0.000106749	3.11467	4.23e-05
KIAA0101	2.70901	1.32e-53	4.71e-52	0.000112856	1.97096	6.85e-07
MCM3	1.75671	3.21e-54	1.28e-52	0.000113705	1.86251	0.000171618
ASPM	3.17347	1.5e-62	1.02e-59	0.000117928	1.97073	0.000363065
NPM3	1.26508	2.58e-30	9.68e-30	0.000119424	1.73858	0.000377974
BAK1	1.35437	2.71e-32	1.16e-31	0.000120426	1.66454	0.000194354
MZT1	1.37734	3.88e-49	7.2e-48	0.000121387	2.34882	3.21e-05
BAIAP2L2	2.07089	7.96e-24	2.13e-23	0.000122745	1.28173	0.00701683
RCC1	1.05869	3.02e-34	1.44e-33	0.000125158	2.37875	7.24e-06
PPIA	1.1489	1.15e-52	3.51e-51	0.00012706	3.25567	3.72e-07
CCDC163P	1.76965	3.96e-48	6.54e-47	0.000129931	1.94653	0.0148762
IGF2BP3	3.53092	3.15e-48	5.27e-47	0.000130836	1.99563	8.51e-08
EZH2	1.85697	1.18e-57	1.14e-55	0.000136901	2.11257	6.85e-05
MCM7	1.48697	5.04e-55	2.31e-53	0.000139171	2.16042	1.44e-05
CEP55	2.93388	1.26e-52	3.83e-51	0.000139658	1.71753	5.5e-05
KRTAP5-6	1.43885	6.9e-12	1.14e-11	0.000140416	0.31308	0.00134731
LRRC1	1.88193	1.07e-24	3.01e-24	0.000142446	1.51202	0.00227573
ARPC1A	1.35837	1.26e-57	1.21e-55	0.000143058	2.11006	3.51e-06
CLIC1	1.27843	1.86e-27	6e-27	0.000148979	1.57312	0.00010605
PIF1	2.0105	1.3e-38	8.36e-38	0.00014923	2.12597	3.2e-05
MAD2L1	2.41615	5.56e-53	1.81e-51	0.000151764	2.06639	6.34e-07
WDR76	2.20206	4.75e-55	2.23e-53	0.000153	2.05107	0.000155166
MSH2	1.61918	1.83e-55	9.34e-54	0.000153182	2.00831	0.000806022
GLYAT	-1.1888	2.69e-33	1.21e-32	0.000153879	0.758637	1.94e-05
MYL6B	1.03125	4.11e-27	1.3e-26	0.000155365	2.19205	6.22e-06
ANLN	3.50801	8.49e-63	6.94e-60	0.000157689	2.30202	1.4e-07
CCNF	2.17956	5.8e-59	7.52e-57	0.000160208	2.57908	8.14e-06
HPX	-1.23119	1.92e-44	2.05e-43	0.000161799	0.821249	0.000165927
CCL14	-1.55668	3.01e-50	6.47e-49	0.000165227	0.774929	0.0141738
C9orf140	2.62361	2.75e-36	1.5e-35	0.00016923	1.52458	0.00479288
FAM50A	1.28828	9.65e-39	6.28e-38	0.000169367	1.6444	0.00114783
NME1	1.509	6.15e-52	1.66e-50	0.000170534	2.49189	2.21e-07
RCN2	1.26055	3.81e-41	3.02e-40	0.00017369	2.32051	1.8e-06
PSPH	1.92198	5.14e-54	1.97e-52	0.000178834	2.19269	5.56e-06
LOC100507424	1.18054	1.91e-28	6.52e-28	0.000181361	2.27713	4.96e-06
EFNA3	2.35363	1.05e-45	1.29e-44	0.000181883	1.31077	0.0362024
RPS10-NUDT3	1.15825	1.21e-34	5.93e-34	0.000187512	1.73614	0.00096761
RPIA	1.01672	7.1e-43	6.59e-42	0.000194871	2.71563	5.14e-05
CDK16	1.09377	1.1e-44	1.19e-43	0.000203421	1.84875	0.0010528
PDAP1	1.01176	1.73e-55	8.91e-54	0.000204745	1.97727	0.000229504
NLE1	1.08069	1.19e-35	6.25e-35	0.000209218	3.00544	5.69e-07
TSSC1	1.07357	3.22e-45	3.74e-44	0.00021166	2.51617	6.53e-05
MCM4	1.98853	2.25e-50	4.91e-49	0.000212877	1.84963	6.38e-05
GPR182	-2.50871	1.36e-50	3.07e-49	0.000217671	0.11474	0.0054074
PCNA	1.35735	9.93e-50	2e-48	0.000223199	1.98858	0.000385793
UNC45A	1.00131	1.85e-48	3.19e-47	0.000227303	2.78626	0.000778557
SLC35B2	1.19416	3.08e-49	5.8e-48	0.000228683	1.87224	0.00222109
GINS2	1.7207	2.51e-38	1.58e-37	0.000232652	1.86133	5.03e-05
RPLP0	1.1323	4.47e-36	2.4e-35	0.000240534	2.22207	2.39e-05
AATF	1.06087	2.22e-49	4.26e-48	0.000246809	3.11439	3.4e-05
SNRPD2	1.19229	4.59e-51	1.09e-49	0.000250475	1.76204	0.00108666
RPS21	1.07894	5.05e-31	1.98e-30	0.000254354	1.88314	7.26e-05
BCO2	-2.00831	1.98e-54	8.29e-53	0.00025519	0.555997	0.000126238
HMGA1	1.89593	1.01e-39	7.11e-39	0.000261047	1.51052	8.66e-05
POLE2	1.74115	3.88e-49	7.2e-48	0.0002635	2.04313	0.000520754
RPS10	1.18628	8.88e-33	3.89e-32	0.000268424	1.68468	0.00108841
DIAPH3	2.35454	6.68e-56	3.93e-54	0.000277018	2.69579	1.19e-05
PHF19	1.44142	3.43e-29	1.21e-28	0.000277797	1.74098	0.000554111
GMPS	1.04089	1.28e-51	3.25e-50	0.00027825	2.98534	0.000114548
TBL2	1.01451	1.2e-55	6.6e-54	0.000278292	2.62102	0.00086929
TPD52L2	1.13604	3.04e-47	4.53e-46	0.000280825	2.18459	2.16e-05
HES6	2.21317	1.88e-52	5.51e-51	0.000282776	1.52661	0.00102013
LOC100506054	1.0746	5.14e-30	1.9e-29	0.000283197	3.53808	3.83e-07
YKT6	1.29527	2.76e-54	1.13e-52	0.000292618	1.8284	0.00210986
RPS18	1.08657	2.6e-30	9.76e-30	0.000308433	1.69408	0.00223717
CENPQ	1.4115	7.18e-48	1.16e-46	0.000324151	2.02453	0.00252441
RFC3	1.34922	8.08e-48	1.29e-46	0.000336594	2.80464	2.44e-05
C16orf59	2.43824	5.13e-52	1.41e-50	0.000350672	2.01435	7.92e-06
FTH1	1.0058	1.76e-28	6.01e-28	0.000354748	1.56242	0.00731257
C11orf84	1.32734	2.35e-27	7.55e-27	0.000358973	1.72594	0.000212044
RASGRF2	1.28325	2.91e-32	1.24e-31	0.000363251	0.226424	0.004338
HSD17B13	-2.16679	2.55e-52	7.31e-51	0.00036766	0.81018	0.00235426
FAM99A	-1.25517	1.36e-31	5.53e-31	0.000369062	0.63345	0.000190378
CCDC34	2.03337	1.07e-61	4.13e-59	0.000381487	2.16553	2.81e-05
BRI3BP	1.10859	6.37e-31	2.48e-30	0.000382555	2.55376	2.82e-05
C2orf29	1.07258	1.3e-54	5.57e-53	0.000386951	2.3671	7.85e-05
ESR1	-1.65214	6.3e-47	8.91e-46	0.000391391	0.270385	0.000130048
PSRC1	1.80495	1.41e-39	9.8e-39	0.000400694	1.74287	0.000680533
LAPTM4B	2.04964	8.75e-36	4.62e-35	0.000408187	1.65147	4.24e-05
FAM54A	2.41816	1.58e-53	5.62e-52	0.000416411	2.10094	0.000223789
UHRF1	2.66484	1.29e-51	3.28e-50	0.000425319	1.82825	8.09e-05
LOC388152	1.88517	3.02e-37	1.76e-36	0.000429907	3.0912	1.15e-05
CBX1	1.20009	8.44e-48	1.35e-46	0.000430295	2.0142	0.000642576
CHAF1A	1.74879	2.62e-57	2.24e-55	0.000432199	2.34664	0.000110753
DDOST	1.08176	2.34e-49	4.47e-48	0.000440171	2.38377	6.65e-05
NOL7	1.07833	8.29e-51	1.92e-49	0.000443032	2.19435	0.000818404
PMCH	2.34245	1.44e-53	5.14e-52	0.000450148	2.34688	1.61e-06
WDHD1	1.82373	1.54e-48	2.68e-47	0.000457724	2.43414	0.000416104
FANCE	1.50531	3.62e-38	2.24e-37	0.00046061	1.9183	0.00460331
TMEM48	1.07027	8.62e-46	1.06e-44	0.000464543	2.98037	1.75e-05
C12orf48	2.59258	2.44e-59	3.6e-57	0.000469911	2.19814	4.11e-06
ARHGAP11A	2.62671	3.53e-57	2.88e-55	0.000470201	2.58773	7.82e-06
CHEK1	1.99742	3.53e-53	1.19e-51	0.000481249	1.97933	0.00033253
YIF1B	1.35643	8.92e-52	2.32e-50	0.000484116	1.5105	0.00383316
CENPE	2.37461	2.57e-58	2.94e-56	0.000489549	2.85921	0.000146644
LCORL	1.13541	4.39e-40	3.18e-39	0.000490525	2.35774	0.000656214
SLC25A19	1.06339	1.13e-29	4.09e-29	0.000507964	1.90585	0.000237833
CKAP2	1.94677	5.51e-54	2.11e-52	0.000510971	1.99366	0.000660208
PGP	1.06206	1.16e-36	6.45e-36	0.000512467	2.04165	0.00124459
ECT2	2.46054	5.06e-56	3.03e-54	0.000513345	1.76326	3.92e-05
EME1	1.03732	1.13e-25	3.34e-25	0.000515857	1.92873	0.000204616
NMB	1.80616	2.5e-43	2.42e-42	0.000517711	1.581	0.000166265
KLHDC3	1.13777	1.02e-45	1.25e-44	0.000529108	1.70447	0.0142897
CDC123	1.03124	1.05e-50	2.38e-49	0.000531245	2.2683	0.000355095
C2orf44	1.07564	9.07e-53	2.83e-51	0.00053371	4.23876	0.000161959
POC1A	1.21035	2.77e-41	2.24e-40	0.000533889	2.84258	1.6e-05
NPY1R	-1.90757	3.61e-53	1.21e-51	0.000535372	0.558253	0.0353995
MED24	1.10116	1.49e-56	1.03e-54	0.00055122	2.71928	0.000401254
ZWILCH	1.37602	3.65e-53	1.22e-51	0.000551756	2.14553	0.000701759
TK1	2.28816	7.45e-52	1.98e-50	0.00055226	1.72014	2.82e-05
BLM	1.99604	2.5e-41	2.03e-40	0.000572947	2.4875	4.71e-05
EXPH5	-1.02282	1.14e-24	3.19e-24	0.000583511	0.483283	0.0147939
CHAF1B	1.91454	1.81e-39	1.24e-38	0.000589805	1.88598	0.000222113
TRIM28	1.08662	2.23e-50	4.87e-49	0.000596718	2.0611	0.000639388
FAM134A	1.10106	5.89e-56	3.48e-54	0.000613664	3.25679	0.000474971
MIR3917	2.14682	1.73e-45	2.07e-44	0.000613918	2.46657	8.54e-06
BOP1	1.30977	1.71e-31	6.91e-31	0.000621015	1.78895	0.00195408
RPSAP58	1.15663	1.4e-12	2.39e-12	0.000626757	3.09814	1.38e-05
POLD1	1.53959	2.86e-54	1.16e-52	0.000629074	2.47354	9.27e-05
TOMM6	1.17378	5.13e-52	1.41e-50	0.000644547	1.79087	0.00805507
C12orf32	1.33428	7.36e-45	8.17e-44	0.000645886	2.69833	4.32e-06
C8B	-1.04077	1.17e-38	7.55e-38	0.000659998	0.80751	0.00102396
LSM4	1.44902	7.34e-54	2.74e-52	0.000662286	1.73147	0.000699967
SMYD3	1.91265	1.45e-52	4.34e-51	0.000667515	1.62028	0.000840585
AKR1C3	2.04119	6.63e-49	1.2e-47	0.00068496	1.60388	0.00173874
QARS	1.02555	1.01e-53	3.69e-52	0.0006986	2.37506	0.00216462
HMMR	2.95687	1.26e-61	4.43e-59	0.000699145	2.39581	5.14e-06
STEAP2	1.90398	4.38e-19	9.57e-19	0.000730009	1.63848	0.000361684
DDX11	1.45075	4.15e-34	1.96e-33	0.000744426	1.90675	0.000393125
NCAPD2	1.6071	1.7e-48	2.95e-47	0.000745722	2.41653	2.79e-06
BRMS1	1.05681	9.71e-48	1.54e-46	0.000748332	1.70372	0.0356411
BCAP31	1.29766	3.21e-54	1.28e-52	0.000751205	1.81687	0.00377025
TMEM194A	1.05217	1.2e-31	4.92e-31	0.000753275	2.70841	2.24e-05
GEMIN6	1.02518	4.85e-53	1.59e-51	0.000755301	2.9917	7.44e-05
PSMD14	1.03502	2.27e-47	3.45e-46	0.000776473	2.26345	0.000574407
MPPED1	-1.35649	9.15e-37	5.14e-36	0.000776805	0.654699	0.00450707
BZW2	1.07422	2.04e-34	9.84e-34	0.000783761	2.04461	2.18e-05
PSME3	1.07971	8.35e-49	1.5e-47	0.000790724	2.99953	6.64e-05
KIF15	2.36302	1.21e-51	3.09e-50	0.000790913	2.24681	0.000434807
TRIM37	1.13144	1.63e-55	8.43e-54	0.000795675	2.88472	2.77e-05
SLC25A39	1.41238	3.11e-58	3.44e-56	0.000807893	2.19892	0.000337415
HAO2	-1.80754	1.43e-46	1.93e-45	0.000827323	0.724455	0.000100967
F11	-1.08823	3.87e-39	2.59e-38	0.000840202	0.733616	0.000413605
CCNE1	3.13894	1.91e-50	4.21e-49	0.000851075	1.44048	0.000373075
PLK4	1.94867	1.62e-52	4.84e-51	0.000858918	2.54458	0.000356189
DSCC1	2.07512	1.09e-60	2.53e-58	0.000880638	2.29775	4.57e-05
SAE1	1.39716	9.21e-55	4.01e-53	0.000893416	1.98693	0.000556689
TCF19	2.61826	8.89e-58	8.78e-56	0.000911306	1.84753	2.09e-05
HSP90AB1	1.22979	1.19e-43	1.19e-42	0.000912027	1.78411	0.00394621
CYC1	1.03007	3.55e-38	2.2e-37	0.00092911	1.55376	0.0233549
ADCK2	1.31018	1.73e-51	4.29e-50	0.000933718	2.09451	0.00290797
PDE7B	-1.3298	8.72e-48	1.39e-46	0.000959545	0.215081	0.00650101
LAGE3	1.48276	1.34e-50	3.01e-49	0.000963753	2.2173	3.25e-05
ALG3	1.05493	7.01e-58	7.18e-56	0.000975999	3.03852	0.000423343
RMI2	2.0278	4.06e-37	2.34e-36	0.000994695	1.76076	7.51e-05
LOC100287042	1.16499	2.71e-33	1.22e-32	0.00100187	1.94008	0.00110302
MRPS23	1.2596	2.27e-49	4.35e-48	0.00100764	2.97008	2.69e-07
NEB	2.06833	9.05e-25	2.55e-24	0.00101559	1.49051	0.00137547
SOX12	1.50832	1.1e-39	7.67e-39	0.00102691	2.01294	8.64e-05
NCAPG2	1.79785	3.02e-56	1.94e-54	0.00103559	2.43647	1.48e-05
TTC36	-2.07499	4.9e-50	1.03e-48	0.00103583	0.717128	0.000688842
XPOT	1.04383	4.41e-45	5.05e-44	0.00105001	2.01459	0.00156334
RAD51AP1	2.32425	3.91e-53	1.3e-51	0.00106518	2.2729	3.39e-06
CD320	1.04968	9.55e-29	3.3e-28	0.00107003	1.52	0.00654089
G6PD	2.34074	2.34e-44	2.47e-43	0.00112299	1.49328	5.41e-05
C18orf56	1.52776	3.96e-31	1.57e-30	0.00116485	1.87639	0.00052358
LOC100125556	2.36239	1.23e-55	6.7e-54	0.00118799	1.86194	0.00677639
SLC35E3	1.05668	7.69e-36	4.07e-35	0.00119692	2.41959	8.13e-05
DCLRE1B	1.16576	3.38e-41	2.7e-40	0.00123217	2.30782	0.00496029
GINS3	1.64562	3.15e-45	3.67e-44	0.00123448	2.13693	9.75e-05
OBFC2B	1.29867	4.18e-55	1.99e-53	0.00123858	3.16719	3.2e-06
FTSJ3	1.00966	6.45e-53	2.09e-51	0.0012426	2.31629	0.000541492
C19orf48	1.44112	2.32e-47	3.52e-46	0.00124623	1.95315	0.000144242
STIL	2.10327	1.61e-55	8.4e-54	0.00125856	2.12956	0.00142503
CSTF2	1.26784	2.21e-53	7.61e-52	0.00126494	2.86231	3.46e-05
SNHG7	1.35704	1.11e-37	6.64e-37	0.00127279	1.60368	0.00122445
CKLF-CMTM1	1.05534	1.44e-27	4.65e-27	0.00130929	1.75464	0.00112212
C18orf10	1.30524	1.06e-37	6.35e-37	0.0013126	1.91336	0.00218559
TIPIN	1.32009	3.12e-52	8.87e-51	0.0013212	3.08651	4.24e-06
VBP1	1.09292	1.61e-47	2.47e-46	0.00132603	2.37838	1.48e-05
AGRN	1.01275	1.2e-18	2.57e-18	0.00132703	1.43032	0.0175084
COMMD4	1.22587	4.69e-54	1.81e-52	0.00133417	1.95232	0.0107047
FMO2	-1.14325	6.8e-18	1.42e-17	0.00133821	0.335407	0.00277412
CKAP4	1.49997	1.59e-43	1.56e-42	0.00134852	1.9317	2.86e-05
ALDOA	1.38356	2.48e-23	6.51e-23	0.00135364	1.41908	0.00154012
MIS18A	1.33338	1.16e-48	2.05e-47	0.00135668	2.16804	0.000410749
PAFAH1B3	1.89982	3.42e-38	2.12e-37	0.00137806	1.51365	0.000454066
PDE2A	-1.05088	1.77e-37	1.05e-36	0.0013848	0.433827	0.000685987
CYP2A6	-1.25767	1.18e-27	3.85e-27	0.0013941	0.834841	0.000790379
CPSF4	1.36173	3.11e-58	3.44e-56	0.00143189	2.01087	0.000104405
SLCO2A1	1.22817	2.58e-09	3.88e-09	0.00144267	0.568191	0.00100966
ANAPC7	1.10006	9.13e-54	3.35e-52	0.00146276	2.37635	0.00164023
C9orf40	1.20479	1.58e-36	8.74e-36	0.00146651	2.82616	1.27e-05
CCT5	1.14001	8.35e-49	1.5e-47	0.00147888	2.48569	8.54e-06
AGPAT1	1.2598	1.01e-55	5.72e-54	0.00149314	2.124	0.00287333
THRSP	-1.45519	5.15e-32	2.15e-31	0.00149978	0.769084	0.000884201
PFDN4	1.17165	8.18e-45	9.04e-44	0.00152322	2.21104	0.000190597
PEG10	4.34011	3.89e-15	7.29e-15	0.00153545	1.17106	0.00446132
H2AFX	1.72669	1.25e-48	2.2e-47	0.00154908	1.87098	2.92e-05
ORC6	2.40313	4.74e-51	1.13e-49	0.00159957	1.82548	9.56e-05
SRM	1.11874	8.13e-36	4.3e-35	0.00161652	2.15339	1.05e-05
NAT2	-2.19234	3.79e-54	1.49e-52	0.00162403	0.675907	0.00113619
IRAK1	1.70306	9.75e-52	2.52e-50	0.00162572	1.71019	0.000850062
PUS7	1.01657	4.95e-37	2.84e-36	0.00170323	2.79068	0.000132022
CAD	1.09645	3.2e-40	2.34e-39	0.00170718	2.19686	0.00090818
ZSCAN2	1.37258	1.3e-53	4.67e-52	0.00175836	1.97124	0.0195527
FBLN5	-1.02795	3.22e-19	7.07e-19	0.00176273	0.718991	0.00912576
ATP6V1F	1.20821	4.05e-49	7.51e-48	0.00177702	1.64469	0.00744976
FLJ22763	-1.45863	1.97e-38	1.25e-37	0.00179255	0.381208	0.0135129
KIAA1524	2.03035	5.38e-45	6.09e-44	0.0018006	2.63097	1.56e-05
OLA1	1.14159	2.89e-48	4.86e-47	0.00181132	2.96917	3.12e-06
H2AFV	1.09238	7.79e-57	5.63e-55	0.00182143	3.18282	8.5e-06
PHOSPHO2-KLHL23	1.57319	6.61e-43	6.16e-42	0.00183028	1.86216	0.00712151
PIGU	1.35473	1.04e-53	3.76e-52	0.00183184	2.31409	0.000199891
NFKBIL1	1.224	1.92e-52	5.63e-51	0.001836	1.77836	0.0155267
CPSF3	1.02656	3.65e-57	2.93e-55	0.00183659	3.50256	0.000141973
DPH2	1.08395	9.08e-45	9.98e-44	0.00185549	2.59845	9.55e-05
EXOSC5	1.09329	4.51e-48	7.42e-47	0.00185936	1.87339	0.00679954
ELOVL1	1.19615	3.12e-48	5.22e-47	0.00186004	1.92233	0.00212938
CKS1B	1.4137	1.48e-49	2.89e-48	0.00186333	1.85146	0.00080679
RNF26	1.1743	8.29e-51	1.92e-49	0.00186663	2.07883	0.00246636
DCTN2	1.09221	4.38e-55	2.08e-53	0.00187653	3.01132	1.27e-05
PCNA-AS1	1.35766	1.97e-32	8.49e-32	0.00188829	1.61086	0.0046368
MAZ	1.25033	1.45e-50	3.24e-49	0.00189447	1.93243	0.00171752
PLCB1	2.02547	8.84e-39	5.76e-38	0.00190991	1.67809	0.00297973
LYRM4	1.223	2.32e-47	3.52e-46	0.0019131	1.72529	0.0120192
C7orf58	-1.19292	1.28e-38	8.21e-38	0.00193855	0.467336	0.000203827
TBC1D7	1.32691	2.62e-56	1.71e-54	0.00194189	1.6223	0.0441979
ZSWIM5	2.27238	3.05e-36	1.65e-35	0.00195351	1.82668	0.00197499
C1R	-1.19079	1.48e-50	3.31e-49	0.00195986	0.671968	0.000522424
TUBA1B	1.56073	2.96e-46	3.82e-45	0.0019614	1.82753	5.47e-05
CCHCR1	1.55404	1.71e-50	3.79e-49	0.00196546	1.75393	0.00721196
VIPR1	-2.4842	3.34e-60	6.46e-58	0.00196637	0.606186	0.0180091
DCAF13	1.32674	1.36e-47	2.09e-46	0.00201938	1.92984	0.000410665
SNORD76	1.03146	2.37e-23	6.23e-23	0.00204794	1.41614	0.049131
PTH1R	-2.18279	3.16e-55	1.55e-53	0.00206839	0.628654	0.0159366
ATAD5	1.33793	2.17e-39	1.49e-38	0.0021137	3.11264	0.000436636
MFI2	2.05941	4.47e-06	5.88e-06	0.00211727	1.30711	0.0105882
PHLDA3	1.21934	0.000463856	0.000559472	0.0021267	0.750495	0.0128652
RAD18	1.18605	1.45e-55	7.65e-54	0.00215269	3.05739	0.000934261
PDCD5	1.00073	2.75e-50	5.97e-49	0.00215872	2.10848	0.00217397
MANBAL	1.07888	2.59e-49	4.9e-48	0.00216478	2.29707	0.00135736
TIMELESS	1.2845	3.64e-55	1.76e-53	0.00216975	2.78973	4.46e-05
LOC285441	-1.0627	1.03e-35	5.46e-35	0.00217291	0.714154	0.00043771
CH25H	-1.29879	3.88e-20	8.89e-20	0.00217843	0.619773	0.0224658
CCNE2	2.25624	2.39e-58	2.76e-56	0.00218434	1.85849	0.000165254
MAPK3	1.08784	2.43e-35	1.25e-34	0.00218513	1.52747	0.0131334
CCDC77	1.18219	5.89e-46	7.38e-45	0.00221602	2.02158	0.00735005
PDZD11	1.14584	8.77e-56	5.04e-54	0.00222162	2.49404	0.000994602
TMEM201	1.26663	4.94e-40	3.56e-39	0.00222588	2.40108	0.000438157
GPSM2	1.01867	1.06e-32	4.63e-32	0.00223774	1.88675	0.00701165
NDRG3	1.34205	1.45e-52	4.34e-51	0.00224565	2.09778	0.00218048
LMNB2	1.42553	9.56e-45	1.05e-43	0.00226062	1.84563	8.44e-05
CXCL12	-1.99072	1.07e-53	3.88e-52	0.00229483	0.769605	0.0133788
NRAS	1.00472	2.75e-39	1.86e-38	0.00232912	2.3117	0.000762972
OLFM2	1.06071	9.44e-11	1.5e-10	0.00233196	0.674211	0.000206179
TMEM101	1.44448	2.48e-55	1.23e-53	0.00235586	2.3996	0.000183969
DSTNP2	1.51235	6.39e-50	1.32e-48	0.0023706	2.44746	8.67e-05
SASS6	1.37625	6.04e-50	1.26e-48	0.00240381	2.22177	0.00890388
PKN1	1.3201	3.51e-35	1.78e-34	0.00240824	2.12289	4.52e-05
RASGEF1B	-1.09138	2.96e-38	1.85e-37	0.0025005	0.650286	0.0106946
BEND3	1.33143	1.06e-28	3.65e-28	0.00250798	2.6344	0.000777487
TSLP	-1.58901	6.33e-44	6.45e-43	0.00250828	0.498178	0.00575985
SYNGR2	1.11106	1.31e-40	9.89e-40	0.00251441	1.92727	0.000141502
TMEM106C	1.94047	5.36e-56	3.2e-54	0.00254612	2.01121	7.09e-05
MRPL13	1.13117	3.28e-41	2.63e-40	0.00259114	1.70804	0.00425255
LHFPL2	1.12228	1.07e-11	1.77e-11	0.00260202	1.42642	0.0166736
SNX8	1.13346	6.12e-42	5.22e-41	0.00261776	2.14052	0.00140838
LOC401052	1.48741	6.45e-35	3.21e-34	0.00262347	2.21715	0.00354272
RPN2	1.05349	3.84e-49	7.14e-48	0.00264587	2.4877	0.000106131
GRK6	1.04353	2.81e-45	3.29e-44	0.00265949	2.40387	0.0013606
FAM65C	-2.00674	6.93e-49	1.25e-47	0.00270965	0.473839	0.0112882
AZI1	1.55088	4.77e-47	6.89e-46	0.00273089	1.6678	0.00962342
C6	-1.15506	7.07e-39	4.64e-38	0.002741	0.79063	0.000382671
C17orf53	1.97364	5.02e-48	8.22e-47	0.00277202	2.34807	0.000423971
TKT	2.06223	4.41e-48	7.26e-47	0.00279123	1.60674	0.000349749
SYT1	1.40473	0.0027101	0.00316233	0.00284455	1.66716	0.00303036
HP	-1.42494	1.22e-39	8.5e-39	0.00284655	0.882851	0.00633224
HOMER1	1.00288	9.76e-07	1.32e-06	0.00284665	1.82918	0.00178197
CYP2A7	-1.38043	2.09e-41	1.7e-40	0.00285032	0.825103	0.0229554
NEIL3	3.40328	2.51e-54	1.03e-52	0.00285694	1.87966	0.000126068
MFSD2A	-1.77805	2.22e-42	1.97e-41	0.00286435	0.791436	0.0125884
WHSC1	1.30741	5.07e-43	4.76e-42	0.00287825	1.91722	0.00270872
TTR	-1.17047	8.42e-35	4.15e-34	0.00288029	0.880431	0.0206462
UXS1	1.29441	6.11e-54	2.32e-52	0.00289334	2.80357	0.000226403
TUBB	1.17851	1.02e-41	8.56e-41	0.00290187	1.43689	0.045982
ALDH8A1	-1.23676	4e-48	6.6e-47	0.00291772	0.711404	9.08e-05
ADRA1A	-2.07169	3.18e-48	5.32e-47	0.0029332	0.578619	0.0031115
ATP5J2-PTCD1	1.11336	1.1e-57	1.07e-55	0.00294852	1.88309	0.0019859
INCENP	1.67835	2.42e-51	5.92e-50	0.00295116	2.35143	0.000214073
RPLP1	1.05863	3.31e-41	2.65e-40	0.00298844	2.49243	7.02e-06
RPTOR	1.26941	3.13e-57	2.61e-55	0.00301097	3.03098	0.000520739
LOC81691	1.4494	5.47e-46	6.89e-45	0.00305529	2.81886	0.000121228
POLA1	1.06489	2.2e-45	2.61e-44	0.00310801	3.01375	0.000213168
TCOF1	1.27517	1.79e-52	5.3e-51	0.00316256	2.53209	0.000521048
LOC645166	2.62261	1.66e-25	4.84e-25	0.00320127	1.46666	0.00940373
CCDC138	1.26593	1.05e-46	1.45e-45	0.00322459	2.16201	0.0203145
CRHBP	-3.2584	2.27e-59	3.42e-57	0.00324269	0.64712	0.0142746
VARS	1.15164	1.12e-49	2.24e-48	0.00326707	3.04783	4.59e-05
RPAP1	1.08056	3.86e-56	2.4e-54	0.00329363	2.07483	0.041391
GPM6A	-2.64997	2.44e-59	3.6e-57	0.00331421	0.440956	0.0430567
VRK1	1.10497	3.25e-41	2.6e-40	0.00332818	2.15482	0.00130486
CCT6A	1.18841	4.39e-56	2.67e-54	0.00335381	3.8528	5e-07
WDR46	1.05802	1.27e-49	2.5e-48	0.00336424	1.95886	0.00585096
CPEB3	-1.37312	4.29e-47	6.25e-46	0.00338026	0.21772	3.62e-05
ACACA	1.1847	3.02e-38	1.88e-37	0.00341488	2.49934	0.000268991
TRMT6	1.00754	5.23e-50	1.1e-48	0.00341872	3.60015	1.77e-05
ABCB6	1.23388	7.84e-31	3.04e-30	0.0034969	1.70215	0.0065551
MLF1IP	1.56918	1.42e-45	1.71e-44	0.00352073	1.93857	0.000179935
IGSF3	2.83139	7.44e-37	4.21e-36	0.00353607	1.54663	0.00287283
GPD2	1.01927	9.47e-31	3.66e-30	0.00353994	1.84053	0.00307111
ANXA10	-1.40371	3.48e-41	2.78e-40	0.00355319	0.640049	0.000203247
PPIL1	1.01431	2.2e-34	1.06e-33	0.00357001	2.26209	0.000316059
ZIC2	4.73769	8.93e-55	3.93e-53	0.00359984	2.15045	0.000183125
DHX57	1.22679	3.92e-57	3.09e-55	0.00362886	2.67803	0.00182789
KIF14	2.68748	1.38e-59	2.18e-57	0.00363504	2.90031	0.000227128
C12orf73	1.12661	7.7e-50	1.57e-48	0.00364911	3.59965	3.74e-05
PRKCA	1.01744	5.06e-32	2.11e-31	0.00366743	1.81311	0.00363417
CAMK2B	-1.63601	1.23e-43	1.23e-42	0.00367042	0.437393	0.0151989
FADS1	1.15658	2.48e-08	3.6e-08	0.00368384	1.35313	0.00353188
PRIM2	1.50926	4.4e-58	4.61e-56	0.00370236	2.98683	2.45e-05
PKIB	1.92103	0.000403441	0.00048819	0.00376696	1.53499	9.74e-06
CENPK	2.0659	3.61e-45	4.18e-44	0.00382919	2.41976	1.5e-05
B3GAT1	-1.77864	2.61e-42	2.3e-41	0.00385249	0.350595	0.00770099
PGD	1.14741	1.27e-21	3.09e-21	0.00387207	1.80877	6.49e-05
LPA	-1.48526	1.23e-42	1.12e-41	0.00394064	0.656499	0.00331529
RPL36A	1.12302	1.02e-32	4.47e-32	0.00395958	1.88362	8.61e-05
CCDC167	1.17896	4.94e-41	3.88e-40	0.00397563	2.1922	0.000122494
LCTL	1.14782	4.04e-36	2.17e-35	0.00400164	2.35321	0.000269151
TOMM40	1.11949	1.16e-46	1.59e-45	0.00402348	1.71967	0.00603585
ATP5J2	1.09239	1.7e-46	2.26e-45	0.00403635	1.65929	0.00423139
SUPT3H	1.0876	3.7e-28	1.24e-27	0.00415506	1.77023	0.021901
RAB11FIP4	1.71761	8.8e-43	8.11e-42	0.00418957	1.48404	0.0272533
CYP4F2	-1.00503	9.04e-33	3.96e-32	0.00422672	0.788091	0.00254254
ADH4	-1.64897	1.14e-42	1.03e-41	0.00428523	0.875014	0.00608504
C8orf4	-1.18386	2.13e-33	9.65e-33	0.00433049	0.736237	0.00621578
KLKB1	-1.26888	4.33e-47	6.29e-46	0.00433812	0.710882	0.000503571
SAC3D1	1.70074	9.24e-54	3.38e-52	0.00437198	2.10031	0.000224893
RPP21	1.08587	8.13e-41	6.29e-40	0.00438044	1.55231	0.0228667
AP4M1	1.19043	6.28e-49	1.14e-47	0.00439727	1.79782	0.0138941
CYP2C9	-1.55441	1.65e-50	3.67e-49	0.00449416	0.823658	0.00176865
WDR67	1.60089	3.39e-56	2.17e-54	0.00451535	2.11117	0.00816405
SLC26A2	1.50606	3.25e-41	2.6e-40	0.00457398	2.09035	0.00359083
C21orf56	2.175	1.03e-33	4.74e-33	0.00459974	1.49896	0.0110577
PRR19	2.00312	5.62e-35	2.8e-34	0.00465124	1.65166	0.000589032
CYP2B7P1	-1.17281	3.24e-28	1.09e-27	0.00471123	0.843233	0.0132258
MEA1	1.1853	6.7e-56	3.93e-54	0.00472129	1.57197	0.0495425
KLHL23	1.57987	2.07e-42	1.84e-41	0.00474213	1.85423	0.00695951
SNORA76	1.78033	5.99e-27	1.88e-26	0.00478247	1.91227	1.03e-05
C19orf40	1.62693	1.82e-45	2.17e-44	0.0048016	2.49355	0.00661172
SMC2	1.20941	2.71e-38	1.7e-37	0.00481188	1.87382	0.00723136
SLC2A1	2.26233	4.09e-10	6.34e-10	0.00482055	1.33774	0.000828471
TUBE1	-1.03152	1.6e-46	2.13e-45	0.00483514	0.438963	0.000876479
NRM	1.46702	2.37e-28	8.04e-28	0.00484954	1.35816	0.0370964
ATP6AP1	1.27278	6.31e-59	8.1e-57	0.00487741	2.15513	0.000384015
QPCTL	1.09369	1.07e-44	1.17e-43	0.00489024	1.81659	0.00795943
C7orf70	1.30459	8.87e-57	6.34e-55	0.00490793	2.25482	0.00365035
MFSD5	1.02912	1.76e-47	2.69e-46	0.00493798	3.09165	2.71e-05
SNRPC	1.31456	1.93e-56	1.31e-54	0.0049445	1.94128	0.002024
GLUD2	1.43117	1.95e-08	2.83e-08	0.00495177	1.48807	0.000923489
FAM163B	-2.08304	8.09e-38	4.89e-37	0.00510384	0.36384	0.00627253
MRM1	1.08517	2.78e-42	2.44e-41	0.00512678	1.94693	0.0100733
CDKN2A	2.93038	1.59e-44	1.71e-43	0.00515355	1.60897	0.000514791
MGC57346	1.211	1.79e-17	3.68e-17	0.00518606	1.87906	0.0042039
KCNJ4	1.90665	2.37e-08	3.43e-08	0.0052058	0.615939	0.0142577
MTHFD1L	1.41782	1.58e-32	6.84e-32	0.00522585	1.94379	0.000432228
SHFM1	1.00674	1.46e-43	1.44e-42	0.00525313	1.66653	0.00840943
CCL20	1.94224	4.5e-11	7.25e-11	0.0053164	1.18654	0.0154725
MRPL9	1.11732	2.88e-56	1.86e-54	0.00536493	2.54646	0.00107208
BCAS4	1.81478	3.23e-35	1.64e-34	0.00538333	1.88084	0.000336282
CDKN2AIPNL	1.41544	3.65e-57	2.93e-55	0.00545738	2.00433	0.00174616
RUSC1-AS1	1.44507	2.09e-37	1.23e-36	0.00548595	1.41519	0.0354431
EDNRB	-1.15354	4.63e-35	2.32e-34	0.00563196	0.683854	0.0289613
SHCBP1	2.61316	5.12e-50	1.08e-48	0.00567019	1.9484	0.000208982
NPC1	1.02274	1.91e-36	1.05e-35	0.00567308	1.91251	0.00144419
MAN1C1	-1.03359	1.25e-38	8.06e-38	0.00576099	0.619457	0.011499
MPZL1	1.32109	2.39e-38	1.51e-37	0.00581327	1.646	0.0045181
ASPDH	-1.00897	1.25e-29	4.52e-29	0.00585444	0.782812	0.00390963
NUDCD1	1.28862	2.97e-43	2.85e-42	0.00592857	2.35968	6.13e-05
C3orf24	1.80931	1.94e-31	7.84e-31	0.0059333	2.02548	0.00166132
CUTA	1.17882	1.08e-47	1.7e-46	0.00596425	1.68231	0.0122331
TMCO3	1.70864	4.43e-34	2.09e-33	0.00602849	1.61903	0.000868983
ASRGL1	1.52213	2.06e-20	4.76e-20	0.00604826	1.64802	0.000855131
YWHAZ	1.13893	1.27e-30	4.85e-30	0.00609153	1.82193	0.000461137
RPL13P5	1.4995	2.16e-37	1.27e-36	0.00612587	2.68114	0.000219785
C8orf45	1.39431	1.05e-42	9.56e-42	0.00616672	1.83289	0.0213613
RPS20	1.07505	9.43e-32	3.88e-31	0.00618546	1.64668	0.00399563
STOX1	1.79679	6.82e-09	1.01e-08	0.00634186	1.64832	0.00326389
HELLS	1.8704	3.73e-45	4.31e-44	0.00646362	2.2658	0.000186473
GPD1L	1.0255	3.97e-13	6.9e-13	0.0064956	2.00817	0.000305971
ABCB9	1.1559	5.42e-22	1.35e-21	0.00649799	2.03631	0.0148718
E2F8	2.73948	1.87e-55	9.49e-54	0.00651952	2.29131	0.000514999
MYO19	1.19486	6.56e-45	7.34e-44	0.00656378	1.8536	0.00478654
STIP1	1.12539	1.33e-45	1.61e-44	0.00661101	2.35911	0.000178474
FUT2	2.92079	1.61e-30	6.13e-30	0.0066625	1.57605	0.000158563
RNF216	1.00478	1.79e-46	2.38e-45	0.00667606	2.53929	0.00362917
ALDOB	-1.22215	1.94e-38	1.23e-37	0.0067421	0.877919	0.0105861
RRM1	1.22827	2.82e-41	2.28e-40	0.00681568	1.91406	0.00241083
GINS4	1.83636	1.92e-45	2.29e-44	0.00686613	2.00495	0.00890203
FADS2	1.69848	6.16e-05	7.73e-05	0.00693536	1.19142	0.0263845
APEX2	1.02539	4.06e-50	8.61e-49	0.00694571	2.0606	0.00979516
CXorf57	1.18701	9.99e-20	2.25e-19	0.0069591	1.88773	0.00171515
NARF	1.12057	1.02e-45	1.25e-44	0.00698144	1.66254	0.0300868
GGT5	-1.04165	1.29e-24	3.6e-24	0.00698275	0.745178	0.0189504
APOF	-2.23649	8.01e-53	2.51e-51	0.00698747	0.823108	0.0137408
STMN1	2.19368	1.38e-57	1.3e-55	0.00699457	1.94399	3.01e-05
CENPH	2.00621	2.2e-55	1.1e-53	0.00709224	2.55622	1.71e-05
PIGT	1.22819	1.89e-54	7.94e-53	0.00712197	2.19322	0.00142466
NEU1	1.57804	1.29e-57	1.23e-55	0.00714665	1.90794	0.00020265
TUSC2	1.02401	1.71e-48	2.98e-47	0.00716429	1.86024	0.0202208
PLGLB2	-1.05305	3.69e-38	2.28e-37	0.00722597	0.613218	0.0192323
PLGLB1	-1.05336	3.52e-38	2.18e-37	0.00722597	0.613291	0.0192375
C6orf108	1.10108	6.18e-42	5.26e-41	0.00723028	1.50906	0.040415
SRC	1.01115	1.25e-08	1.83e-08	0.00725667	1.45319	0.00442859
PSMD2	1.04611	3.44e-49	6.42e-48	0.00726541	2.5883	0.000757861
RAD21	1.21955	1.48e-46	1.98e-45	0.00736484	1.86691	0.00167431
SMG5	1.26508	8.99e-50	1.82e-48	0.00744116	1.84154	0.00860166
ADAMTSL2	-1.42657	7.13e-36	3.78e-35	0.00748985	0.724189	0.0106121
CIB2	1.52027	2.3e-16	4.54e-16	0.00750973	1.4322	0.0077529
C20orf27	1.56257	9.22e-52	2.39e-50	0.00758491	2.20965	1.33e-05
SERPINA11	-1.58454	1.47e-48	2.57e-47	0.00764643	0.838215	0.0117797
IGF2BP1	6.35465	6.41e-32	2.66e-31	0.00770414	1.42451	0.000723341
ENTPD2	1.77802	4.69e-14	8.44e-14	0.00771697	1.38286	0.0115219
CYP2C19	-1.26695	4.63e-26	1.39e-25	0.00782016	0.634732	0.00106242
NAA10	1.12344	1.66e-43	1.63e-42	0.00788173	1.88454	0.000853349
PABPC1	1.35581	5.01e-43	4.71e-42	0.00792066	1.86605	6.62e-05
ACBD6	1.33287	4.23e-54	1.66e-52	0.00805481	2.09798	0.00208794
FANCI	1.24706	3.97e-40	2.89e-39	0.0081425	2.37153	3.49e-05
MEP1A	5.80127	3.05e-13	5.32e-13	0.00816453	1.35339	2.47e-05
DBF4B	1.34192	7.4e-44	7.47e-43	0.00819874	2.17393	0.00277422
STEAP1	1.31048	3.97e-12	6.64e-12	0.00823314	1.41267	0.00383157
CENPO	1.24451	9.9e-34	4.58e-33	0.00824223	1.72855	0.00320406
ATOH8	-1.4741	2.52e-35	1.29e-34	0.00836778	0.459466	0.00487235
RALBP1	1.0042	4.04e-53	1.34e-51	0.00846642	1.98638	0.00947749
PLOD3	1.5523	2.72e-60	5.48e-58	0.00850322	1.7884	0.00448128
C12orf34	1.82066	1.67e-36	9.23e-36	0.0085489	1.79457	0.000784974
FANCG	1.48845	2.47e-46	3.23e-45	0.00857076	1.92827	0.00325167
CENPN	1.02253	9.35e-41	7.18e-40	0.00857646	2.6868	2.59e-05
MND1	2.42529	5.21e-57	4e-55	0.00864289	2.0002	0.00104415
TTLL4	1.33576	4.88e-31	1.92e-30	0.00866879	1.65781	0.00345605
PDGFRL	1.8228	2.36e-26	7.21e-26	0.00873931	1.65679	0.00179848
PFDN6	1.28609	1.3e-52	3.95e-51	0.00880539	1.54042	0.0391874
C20orf20	1.17469	2.68e-53	9.22e-52	0.0089054	2.21166	0.0013872
SLC39A7	1.10702	1.4e-46	1.89e-45	0.00894872	2.01708	0.00106049
CNIH4	1.44854	2.27e-57	1.99e-55	0.00897506	1.99608	0.00186377
NUP107	1.07225	4.18e-45	4.8e-44	0.00920882	2.04473	0.000137004
ANKRD27	1.45515	1.34e-55	7.13e-54	0.0092413	2.02393	0.00543459
CLN6	1.26582	9.29e-50	1.87e-48	0.00932056	2.41106	0.000105186
ACLY	1.1916	6.04e-47	8.56e-46	0.00946197	2.08828	0.00486884
MT2A	-1.67005	1.17e-49	2.33e-48	0.00946367	0.840196	0.0376791
RECQL4	2.08096	7.53e-52	1.99e-50	0.00946492	1.82908	0.000106993
ANGPTL1	-1.2815	2.07e-40	1.54e-39	0.00952	0.595471	0.0286854
CKLF	1.24769	1.79e-38	1.14e-37	0.00959966	1.84126	0.00066139
CDC25B	1.15106	1.85e-32	8e-32	0.00976042	1.63876	0.00602215
ANKRD39	1.07129	1.14e-50	2.6e-49	0.0098248	1.9914	0.00616852
CDCA7	2.91134	6.97e-21	1.65e-20	0.00983666	1.43448	0.00156181
PRELID2	1.06355	1.68e-20	3.91e-20	0.0100518	2.12327	0.00396191
SNORD80	1.33835	1.08e-33	4.99e-33	0.010096	1.58746	0.00337406
MXD3	1.03081	4.13e-40	3e-39	0.0101629	1.9555	0.00200779
DCAF7	1.00139	1.9e-37	1.12e-36	0.0103095	2.16512	0.000783991
HOXA10	4.64203	2.95e-35	1.5e-34	0.0103526	1.32479	0.0183001
HAVCR1	3.03549	1.39e-07	1.96e-07	0.0103618	1.4014	0.00878269
BIK	2.27289	3.82e-07	5.28e-07	0.0105063	1.27367	0.038736
HGF	-1.1416	3.23e-35	1.64e-34	0.010541	0.625942	0.0242008
HN1	1.63679	1.59e-45	1.92e-44	0.0105458	1.61932	6.01e-05
UBL7	1.04698	1.66e-53	5.83e-52	0.0105582	2.43206	0.00183864
SCML2	1.60392	5.76e-37	3.29e-36	0.0106014	1.66066	0.0412169
MAF1	1.21578	2.51e-48	4.26e-47	0.0106588	1.83183	0.00318979
RAB6B	1.28831	2.27e-32	9.74e-32	0.0107135	1.74674	0.0198567
TDRKH	1.81081	9.19e-56	5.23e-54	0.0107959	1.92378	0.00800803
ABCF2	1.04529	6.95e-48	1.12e-46	0.0108534	2.15561	0.00856709
SGCE	1.37292	3.01e-14	5.45e-14	0.0109227	1.4543	0.00121467
CXCL2	-1.59099	2.31e-32	9.91e-32	0.0109547	0.810816	0.0195939
APOA1BP	1.28825	4.48e-55	2.12e-53	0.0111883	1.70443	0.0211258
IP6K1	1.38859	8.24e-54	3.06e-52	0.0112116	1.84549	0.0239419
XPO5	1.27119	6.68e-57	5.04e-55	0.0113182	2.35489	0.00044623
LOC100144603	1.18408	7.25e-31	2.82e-30	0.011345	2.14598	0.0215995
CCDC99	1.80683	1.47e-59	2.29e-57	0.0114184	2.67996	0.000379399
SPATS2	1.43657	1.42e-47	2.18e-46	0.0115618	1.85451	0.00657108
SSR2	1.41584	3.63e-58	3.93e-56	0.0117674	1.69325	0.0109899
EPDR1	1.15705	3.02e-22	7.57e-22	0.0117815	1.69294	0.00154586
TYRO3	1.48561	1.48e-09	2.24e-09	0.0119473	1.46158	0.00750506
NOMO1	1.03949	2.29e-44	2.42e-43	0.0119723	1.89818	0.00756509
SLC29A2	1.07205	2.32e-17	4.73e-17	0.0120243	1.40668	0.0316969
DDX39A	1.18678	6.73e-41	5.24e-40	0.0121885	1.86136	0.00184155
CD1D	-1.17081	1.13e-38	7.28e-38	0.0122021	0.634973	0.0323857
CSE1L	1.04611	7.05e-50	1.45e-48	0.0122695	2.53556	0.000186507
E2F5	1.42192	1.08e-39	7.6e-39	0.0122738	1.61742	0.00840849
NSMCE2	1.62135	2.92e-59	4.26e-57	0.0123266	1.60044	0.025266
IQGAP3	2.76085	4.86e-55	2.26e-53	0.0123523	1.57644	0.000682542
MANF	1.05094	9.83e-35	4.83e-34	0.0123551	1.59125	0.0185898
RAB23	1.13579	2.31e-42	2.05e-41	0.0124533	2.06371	0.00152575
TUBA1C	1.26601	2.04e-36	1.12e-35	0.0124721	1.65237	0.000847703
ACSM1	1.80492	1.65e-06	2.21e-06	0.0127955	0.794761	0.00498175
CDK5R1	1.42906	1.77e-35	9.22e-35	0.0128185	2.92111	0.00151792
DPY19L1P1	1.16044	3.17e-47	4.72e-46	0.0129089	2.27457	0.0122841
TDO2	-1.4421	2.38e-42	2.11e-41	0.0130324	0.824511	0.00498422
UGT2B10	-1.0041	1.23e-26	3.8e-26	0.0130667	0.852742	0.0205948
CYP4A11	-1.55696	1.27e-50	2.86e-49	0.0130967	0.831287	0.0035449
ATAD2	1.89263	3.35e-47	4.97e-46	0.0131689	1.56633	0.00374779
TCEA1	1.01353	8.24e-40	5.83e-39	0.0133735	1.69139	0.0114432
ANGPT2	1.36536	1.07e-24	3.01e-24	0.013374	2.09919	0.000434458
POLA2	1.37838	6.7e-51	1.57e-49	0.0133848	2.27803	0.000981234
CDC7	1.3127	2e-27	6.45e-27	0.0136609	1.72699	0.00505114
RNF165	-1.93152	1.66e-45	1.99e-44	0.0136951	0.0773661	0.00306769
ZNF219	1.41395	7.12e-52	1.9e-50	0.0136991	1.79719	0.0192974
SCUBE1	1.83177	0.0411589	0.0451124	0.0137465	0.731245	0.0407972
PKN3	1.42124	4.02e-29	1.42e-28	0.0137929	1.58886	0.00799759
NCRNA00275	1.02095	9.64e-22	2.37e-21	0.0138679	1.41793	0.0178831
RUSC1	1.62006	9.43e-52	2.44e-50	0.0138783	1.37631	0.045999
TMEM199	1.0113	4.51e-59	6.13e-57	0.0139181	3.00878	0.000382987
IGSF1	4.1355	1.79e-10	2.82e-10	0.0139698	1.27401	0.0292507
C6orf125	1.21683	3.51e-44	3.65e-43	0.0140173	1.57057	0.0263539
PPP1R14B	1.22606	9.05e-34	4.2e-33	0.0141033	1.53708	0.00521488
UPK3A	4.5834	2.31e-10	3.62e-10	0.0141601	1.26194	0.00513238
SLC7A11	3.62102	3.19e-36	1.73e-35	0.014235	1.68467	0.00367224
AKR7A3	-1.24281	1.87e-42	1.67e-41	0.0142454	0.799359	0.00420027
FAM161A	1.07849	2.57e-25	7.43e-25	0.0143214	1.85611	0.0405201
AGTRAP	1.05205	3.17e-24	8.66e-24	0.0143619	1.42417	0.0394498
TONSL	2.04623	2.46e-54	1.02e-52	0.0144063	1.75442	0.00179237
FBP1	-1.80442	6.32e-54	2.38e-52	0.0144484	0.821184	0.0385855
CETP	-2.53483	1.59e-57	1.48e-55	0.0145152	0.61047	0.0342559
SQLE	1.85653	4.95e-23	1.28e-22	0.0145646	1.32365	0.0104683
WDYHV1	1.44239	1.89e-46	2.51e-45	0.0146623	1.78863	0.00407449
GHR	-1.68807	1e-50	2.29e-49	0.0148855	0.67993	0.00125977
TALDO1	1.15077	2.52e-43	2.44e-42	0.0149813	1.46739	0.04796
RUVBL1	1.21615	1.97e-50	4.34e-49	0.0149886	2.08015	0.000962217
KCTD2	1.01771	4.43e-43	4.19e-42	0.0152039	2.1193	0.00658696
KBTBD11	-1.66875	3.07e-43	2.94e-42	0.015356	0.429384	0.0111245
ALDH18A1	1.02791	4.69e-36	2.51e-35	0.0153771	1.70046	0.0102691
SRD5A3	1.18924	1.03e-49	2.06e-48	0.015583	2.08586	0.00340229
RPL8	1.35259	4.98e-39	3.3e-38	0.0156145	1.71318	0.000608626
FDPS	1.48295	5.1e-44	5.24e-43	0.0156408	1.43405	0.0316061
FAM86C	1.03465	6.27e-44	6.39e-43	0.0158251	1.98454	0.0480927
C13orf34	1.08778	2.37e-39	1.62e-38	0.0159078	2.00347	0.00665529
CCDC97	1.08756	4.24e-51	1.01e-49	0.0159945	1.93217	0.0214208
C5orf34	1.93606	2.92e-57	2.44e-55	0.0162471	2.46599	0.00117165
HSPB1	1.37573	1.51e-39	1.05e-38	0.0164306	1.44698	0.0297183
NPLOC4	1.18164	1.77e-52	5.27e-51	0.0164708	1.95886	0.0131635
CETN2	1.16898	8.41e-47	1.17e-45	0.0165246	1.90573	0.00135272
NGFR	-1.3374	6.63e-35	3.29e-34	0.0166298	0.675073	0.0183638
DNAJC9	1.16779	1.56e-47	2.4e-46	0.0167503	1.92567	0.00540034
MTA3	1.01719	5.44e-45	6.14e-44	0.0169217	2.42323	0.000391346
OAZ3	1.12747	8.72e-46	1.07e-44	0.0169679	2.17288	0.00955019
CFHR5	1.24601	0.00373603	0.00432634	0.0170363	0.815003	0.00173525
EHMT2	1.67228	1.5e-57	1.4e-55	0.0170971	1.643	0.0290356
PAQR4	1.94724	2.62e-39	1.77e-38	0.0171005	1.43605	0.00650105
H2AFY	1.03445	2.18e-45	2.58e-44	0.0172465	1.84809	0.00776603
PRKDC	1.36435	2.16e-45	2.56e-44	0.0175384	1.64124	0.0103901
RPL30	1.09623	3.2e-35	1.63e-34	0.0175453	1.70509	0.00211396
KIAA0415	1.19466	7.73e-49	1.39e-47	0.0176531	1.73396	0.0474058
ILF2	1.24908	3.21e-51	7.69e-50	0.017724	2.03364	0.00379728
EIF3E	1.11612	1.39e-34	6.77e-34	0.0178006	1.60381	0.00798671
RNF125	-1.04305	4.83e-38	2.96e-37	0.0178243	0.494892	0.0106987
ESM1	3.94405	2.65e-57	2.25e-55	0.0179574	1.32533	0.0185867
LASP1	1.00597	3.26e-43	3.11e-42	0.0179625	1.8204	0.0153257
FCN3	-3.27873	6.88e-62	3.05e-59	0.0179788	0.794642	0.0328163
FAM24B	1.43955	5.73e-22	1.42e-21	0.01819	1.52514	0.0252537
WDR12	1.01725	2.05e-49	3.95e-48	0.0182617	2.12177	0.00987446
ZBTB9	1.27566	3.86e-53	1.29e-51	0.0183233	2.22716	0.00806953
ASPH	1.95838	8.5e-39	5.55e-38	0.0184895	1.2722	0.0387783
FAM168B	1.02952	3.2e-40	2.34e-39	0.018713	1.86931	0.0109477
LOC100499467	3.04438	9.71e-10	1.49e-09	0.0190808	1.55834	2.82e-05
C17orf37	1.02276	1.29e-46	1.75e-45	0.0192199	1.90661	0.00619071
GBA3	-1.66106	4.57e-46	5.8e-45	0.0192276	0.786457	0.00593289
SCAMP3	1.68435	7.08e-64	3.12e-60	0.0192535	1.84027	0.00585754
STEAP4	-1.92889	1.38e-41	1.14e-40	0.0193368	0.705907	0.0375099
MMP12	4.71466	2.14e-12	3.61e-12	0.0194241	1.21682	0.0169811
PKMYT1	2.18926	3.79e-48	6.28e-47	0.0194413	1.63193	0.000526729
AACS	1.35852	1.48e-29	5.32e-29	0.0194595	1.73402	0.00108825
CHRAC1	1.02045	2.6e-46	3.39e-45	0.0198497	2.17352	0.00192072
PLGLA	-1.87957	6.8e-51	1.59e-49	0.0198535	0.643937	0.0129291
CBFA2T3	-1.17168	3.26e-36	1.76e-35	0.019926	0.24298	0.00165806
TTC39A	2.82583	5.23e-31	2.05e-30	0.020066	1.44919	0.00126263
DNMT3A	1.29861	5.96e-44	6.09e-43	0.0202157	1.8923	0.00265161
OSGIN1	1.03401	1.9e-07	2.66e-07	0.0204191	0.795941	0.00513776
NUP155	1.18809	2.53e-44	2.66e-43	0.0207107	2.06034	0.00116994
PTCD1	1.12151	1.24e-55	6.75e-54	0.0207406	1.90321	0.00944621
ZMYND19	1.06419	4.22e-39	2.82e-38	0.02088	2.00923	0.00101083
NUP205	1.05615	2.47e-45	2.91e-44	0.0210562	2.42861	0.00235147
CCT3	1.57904	3.02e-63	4.54e-60	0.021067	2.28448	0.00108929
PPP1R3B	-1.03646	1.48e-21	3.6e-21	0.0210922	0.631113	0.00175118
B3GNT3	1.60812	0.00027409	0.000334112	0.0211288	1.27249	0.00939948
LOC100506229	-2.92489	1.81e-58	2.16e-56	0.0213931	0.583705	0.00248233
GPC3	4.46005	2.94e-36	1.6e-35	0.0215114	1.12626	0.046363
HDAC11	2.04267	8.1e-55	3.62e-53	0.0215665	1.51668	0.00756721
APOBEC3B	2.1246	1.05e-25	3.1e-25	0.0215976	1.61622	0.00108612
LARP1	1.1178	3.02e-56	1.94e-54	0.021649	1.85465	0.0459214
PSMC4	1.02352	1.42e-55	7.53e-54	0.021862	1.75872	0.0406312
IGFALS	-2.11913	1.64e-54	6.93e-53	0.0219569	0.725851	0.0172516
SLC1A4	1.06628	1.71e-26	5.24e-26	0.0222428	2.27283	9.82e-06
MT1X	-1.86942	3.39e-47	5.02e-46	0.0222473	0.833371	0.0145078
TMEM54	1.54716	2.82e-14	5.13e-14	0.0222496	1.29531	0.022903
ALKBH2	1.05718	6.25e-40	4.46e-39	0.0222923	1.60008	0.0469092
ATP6V1C1	1.53424	1.86e-57	1.7e-55	0.0223009	1.74985	0.00646348
C11orf80	1.08173	1.77e-23	4.69e-23	0.0223429	1.57133	0.0135135
KIF20B	1.19759	1.45e-38	9.27e-38	0.0224035	2.43848	0.0054213
GYS2	-1.32126	2.93e-40	2.15e-39	0.0224486	0.746284	0.000567872
FLVCR1	1.74827	1.03e-52	3.17e-51	0.0224652	2.69574	3.83e-05
CPD	1.25175	2.96e-33	1.33e-32	0.0225921	1.59337	0.00420341
ZP3	2.25557	7.01e-47	9.86e-46	0.022678	1.64156	0.0297547
UTP23	1.06357	7.19e-42	6.09e-41	0.0227338	1.80656	0.0228302
RDH16	-1.52809	9.2e-44	9.21e-43	0.0227619	0.829372	0.0071365
DPT	-2.22041	3.52e-47	5.19e-46	0.0231855	0.721814	0.0212487
HEATR2	1.09069	6.25e-50	1.3e-48	0.0236761	2.28229	0.00461049
FIGNL1	1.40614	5.64e-42	4.84e-41	0.0239481	2.22229	0.000389983
PUSL1	1.04185	1.06e-24	2.99e-24	0.0240117	1.73198	0.00180879
SLC25A33	1.00256	1.9e-23	5.01e-23	0.0240688	1.58315	0.0129952
BLOC1S3	1.32448	1.12e-55	6.2e-54	0.0241592	1.92737	0.0204283
LOC92659	2.9931	6.5e-44	6.61e-43	0.0242649	1.71059	0.0111823
FERMT1	2.80961	3.24e-13	5.64e-13	0.0243782	1.31414	0.0277175
TMEM147	1.13037	7.41e-48	1.19e-46	0.0248847	1.66028	0.010099
SRI	1.12201	7.05e-23	1.81e-22	0.0250049	1.40892	0.0189512
KIAA1841	1.37296	1.25e-41	1.03e-40	0.0252075	2.67467	0.000293898
SRXN1	2.24265	8.81e-49	1.58e-47	0.0254586	1.35122	0.0171518
LIN9	1.63817	2.73e-52	7.78e-51	0.0257211	2.62533	0.00374716
PRAME	3.22984	3.41e-10	5.31e-10	0.0258729	1.19518	0.0375552
BSG	1.20012	6.34e-43	5.94e-42	0.0259027	1.65177	0.00791585
IMPDH2	1.33228	4.11e-47	6e-46	0.025935	1.99875	0.000291662
LOC100506930	2.31693	2.35e-15	4.44e-15	0.0261459	1.39781	0.00936678
RBM15B	1.00847	3.96e-48	6.54e-47	0.0262157	2.76236	0.000675675
KITLG	1.22736	5.08e-16	9.89e-16	0.0262179	1.66509	0.00186555
FAM180A	-2.10133	5.54e-57	4.22e-55	0.026282	0.487026	0.0192811
PSMD10	1.06493	8.86e-51	2.04e-49	0.0266314	2.5148	0.00134714
GSTCD	1.00851	2.83e-37	1.65e-36	0.0268505	1.96671	0.0239034
DARS2	1.44122	2.18e-50	4.77e-49	0.0268939	1.69615	0.0174709
POLR2K	1.27987	3.42e-59	4.78e-57	0.0271533	1.63769	0.0276497
SNORD88B	1.09077	1.31e-24	3.67e-24	0.0272839	1.64743	0.0299467
HMGA2	3.35811	0.00116603	0.0013821	0.0274023	1.36192	0.00768109
XRCC1	1.14854	3.31e-55	1.61e-53	0.0275283	1.98361	0.0320739
LOC389641	1.24138	1.23e-27	4e-27	0.0276809	2.07447	0.00951065
GLA	1.2948	2.87e-40	2.11e-39	0.0277219	1.86638	0.000446102
RNF144A	1.52341	2.32e-23	6.1e-23	0.0279801	1.52058	0.0270496
SF3A2	1.04476	1.9e-39	1.3e-38	0.0281533	1.84113	0.00853322
C1orf31	1.37202	7.15e-53	2.28e-51	0.0284099	1.91962	0.00180125
JMJD5	-1.759	7.89e-47	1.1e-45	0.0284127	0.595393	0.00539943
SAA2-SAA4	-1.13809	9e-31	3.48e-30	0.028492	0.852838	0.0060461
ETFDH	-1.06168	3.39e-45	3.94e-44	0.0286342	0.61994	0.0105823
TRNP1	2.04065	1.1e-06	1.48e-06	0.0289921	1.27664	0.00244342
MACROD2	1.45162	0.00278343	0.00324596	0.0291965	1.37911	0.0171653
ITPKA	2.61693	1.38e-33	6.31e-33	0.0297111	1.5481	0.00245427
BAG2	1.31322	2.36e-31	9.46e-31	0.0301208	1.84782	0.00150874
SMC4	1.41315	3.93e-45	4.52e-44	0.0301461	1.70282	0.00383092
ESCO2	2.14776	8.92e-44	8.95e-43	0.0303462	2.11699	0.00123372
HGFAC	-1.51812	1.15e-36	6.4e-36	0.0308071	0.847693	0.0151088
GNAZ	2.94318	9.16e-27	2.85e-26	0.0308232	1.35868	0.017507
FAM189B	2.20047	8.38e-63	6.94e-60	0.0309418	1.67	0.00596587
SAA4	-1.26278	4.06e-37	2.34e-36	0.0313395	0.86352	0.0102963
MTL5	1.89701	3.8e-38	2.35e-37	0.0315171	1.71559	0.0330429
METTL12	1.08443	2.32e-34	1.12e-33	0.0317539	3.56555	0.00153564
RASSF4	1.31854	2.41e-34	1.16e-33	0.0318048	0.605666	0.0036015
THBS3	1.04424	4.43e-20	1.01e-19	0.0318785	0.591799	0.00348326
RRS1	1.39982	5.39e-36	2.88e-35	0.0319485	1.51123	0.0130932
STX1A	1.77894	5.88e-39	3.88e-38	0.0319746	1.48787	0.00253033
UNC119B	1.0823	1.96e-31	7.92e-31	0.0322794	1.8246	0.00803219
GRAMD1C	-1.17097	6.96e-38	4.21e-37	0.0328536	0.554518	0.00398163
F9	-1.37018	2.09e-45	2.48e-44	0.0328767	0.823876	0.00132929
LPAL2	-1.08093	7.14e-29	2.48e-28	0.0329435	0.670453	0.0269266
GNAO1	-1.06841	1.85e-26	5.66e-26	0.0329773	0.595021	0.0357185
RIPK2	1.06207	5.4e-28	1.79e-27	0.0329886	1.61786	0.00775736
LOC100271831	1.25216	3.64e-28	1.22e-27	0.0332151	1.34251	0.0349299
WDR5	1.02478	2.28e-43	2.21e-42	0.0332314	1.65186	0.020517
CACYBP	1.07306	5.53e-42	4.75e-41	0.0332438	1.92448	0.00325076
HGS	1.222	7.15e-53	2.28e-51	0.0333167	1.76575	0.0123395
HLTF	1.29148	2.32e-48	3.96e-47	0.0334403	1.63645	0.0345167
FAM111B	2.48714	2.28e-49	4.36e-48	0.0336322	1.55686	0.01071
BBOX1	-1.23267	1.22e-27	3.97e-27	0.0336535	0.79231	0.0389421
SPNS1	1.17114	3.33e-53	1.13e-51	0.0338116	2.04345	0.00413701
POLR3G	1.05296	1.61e-27	5.2e-27	0.0339889	1.9419	0.0171992
CPLX2	8.98835	3.66e-36	1.98e-35	0.0340817	1.2371	0.0013359
ANXA2	1.78107	7.16e-37	4.06e-36	0.0346808	1.36897	0.00726958
SLC25A47	-1.93675	4.28e-52	1.2e-50	0.0349781	0.873183	0.026524
G6PC3	1.10721	8.19e-42	6.92e-41	0.0349812	1.50143	0.0380184
SLC41A3	1.24678	9.87e-52	2.54e-50	0.0350592	1.9911	0.012893
PDGFA	1.62213	2.48e-24	6.84e-24	0.0351709	0.772033	0.039264
TMEM38B	1.28099	5.1e-36	2.73e-35	0.035208	1.62998	0.0201161
B3GNTL1	1.37535	2.15e-37	1.26e-36	0.0353801	1.54226	0.0412077
ARHGAP39	1.51149	2.35e-39	1.6e-38	0.0355178	1.73693	0.0403747
MYO1A	2.4198	3e-31	1.2e-30	0.0356257	1.996	8.44e-06
SNORD78	1.15735	2.97e-19	6.53e-19	0.0357655	1.41922	0.0364859
CLSTN1	1.09211	2.45e-16	4.83e-16	0.0358733	1.37504	0.0219141
TXNRD1	2.16969	1.73e-48	3.01e-47	0.0363147	1.38976	0.00854213
MYOM2	-1.34919	6.03e-38	3.66e-37	0.0364051	0.362112	0.0438658
KCNE3	1.71741	6.5e-36	3.45e-35	0.0368241	1.41404	0.0173457
C11orf49	1.08981	1.4e-27	4.54e-27	0.0374412	1.47023	0.0351327
EIF2D	1.22967	3.49e-61	1e-58	0.0375044	1.98395	0.0272746
KIAA0114	1.29475	1.27e-21	3.09e-21	0.0377477	1.64497	0.000473858
NUP37	1.35197	3.1e-51	7.48e-50	0.0381672	2.33074	0.000138783
ARID3A	1.85402	4.57e-29	1.61e-28	0.0382904	1.49865	0.00294024
GCNT3	3.36523	1.5e-14	2.75e-14	0.038759	1.40127	0.000107616
LOC401321	1.03128	5.57e-41	4.36e-40	0.0391501	3.4155	0.00121202
LRP11	1.28307	1.27e-40	9.61e-40	0.0391904	2.00371	0.000907355
SNHG6	1.41391	6.81e-35	3.38e-34	0.0399502	1.45174	0.0090514
SNRPE	1.42905	6.73e-55	3.06e-53	0.0401405	2.0117	0.0026554
C15orf39	1.15068	4.59e-26	1.38e-25	0.0402263	1.61828	0.0242206
ADH1A	-1.0344	3.49e-28	1.17e-27	0.0402321	0.855615	0.0038675
PGLYRP2	-1.35248	4.89e-39	3.24e-38	0.0402589	0.825322	0.00816883
MAP2K2	1.04333	4.95e-45	5.63e-44	0.0402796	2.17098	0.000342653
C7orf50	1.22397	5.05e-44	5.19e-43	0.0402806	1.54097	0.0490159
TRIM47	1.12559	1.04e-13	1.86e-13	0.0403393	1.37529	0.0270246
EIF3H	1.1479	3.78e-40	2.76e-39	0.0403427	1.63183	0.00709693
CNFN	2.46062	2.26e-15	4.29e-15	0.0403653	1.49005	0.00458582
VPS72	1.44051	9.84e-62	4.09e-59	0.0403743	1.67033	0.0296608
LIG3	1.01809	6.41e-51	1.5e-49	0.0404689	2.12251	0.0212057
CFL1	1.07357	2.8e-44	2.93e-43	0.0406087	1.81513	0.00493207
YDJC	1.12108	8.41e-30	3.07e-29	0.0411083	1.54481	0.0160636
FAM195B	1.14551	1.2e-33	5.49e-33	0.0415671	1.5811	0.0105586
LOC100506844	1.82955	4.81e-48	7.89e-47	0.0417983	2.11662	0.00018747
TMEM104	1.27142	1.89e-59	2.92e-57	0.0421574	2.41353	0.00339485
CCDC137	1.35595	2.53e-48	4.3e-47	0.0423405	1.91073	0.00110091
GARS	1.12252	2.64e-47	3.97e-46	0.0425943	1.83809	0.00270156
SPHK1	1.55931	0.0056943	0.00653996	0.0428524	1.18375	0.0436391
AKT1S1	1.06995	4.64e-52	1.29e-50	0.0430501	1.7024	0.0329491
C3orf67	1.12425	3.56e-14	6.43e-14	0.0432182	1.75857	0.044762
ABHD12	1.02613	2.69e-46	3.49e-45	0.0432461	2.38959	0.000963388
DKK1	3.69854	1.57e-15	3e-15	0.0432687	1.21823	0.00173164
CYP4A22	-1.62601	1.36e-40	1.03e-39	0.0434049	0.778992	0.00431454
NPM1	1.0723	3.44e-39	2.31e-38	0.0434128	2.26809	8.57e-05
ASPHD1	1.96311	0.00153665	0.00181294	0.0438106	1.29936	0.00817357
AVL9	1.04851	1.14e-40	8.67e-40	0.0440748	1.86718	0.0174373
MCC	-1.06193	5.24e-36	2.8e-35	0.0441811	0.588529	0.0167578
ELFN2	2.63903	7.95e-16	1.53e-15	0.0442565	0.61686	0.0244167
GDAP1	1.49252	1.12e-25	3.29e-25	0.044643	1.52216	0.0227432
PCK1	-1.39414	3.22e-34	1.53e-33	0.0449517	0.879894	0.0209679
PIK3R2	1.71761	1.83e-52	5.41e-51	0.0452456	1.49615	0.00864503
ARL2-SNX15	1.11122	2.06e-48	3.54e-47	0.0459649	1.872	0.024037
MGAT4A	1.17318	2.36e-35	1.22e-34	0.0460716	1.45088	0.0367833
RCAN1	-1.41257	9.13e-54	3.35e-52	0.0460854	0.626711	0.0161448
PKM2	1.99597	1.46e-18	3.12e-18	0.0463926	1.25339	0.0068739
SPP1	3.10449	1.38e-19	3.09e-19	0.0464096	1.13188	0.0148686
ZNF648	2.11669	0.000949975	0.00113089	0.0466254	0.421834	0.00616917
PIGZ	1.47499	3.82e-28	1.28e-27	0.0473797	1.4957	0.0125699
TAF6	1.52847	3.63e-59	4.98e-57	0.0474974	1.94607	0.00359028
IGF2AS	-2.12649	1.86e-48	3.2e-47	0.047528	0.539213	0.0299156
NCRNA00338	1.11153	1.01e-37	6.06e-37	0.048078	1.77026	0.014397
GUCY2C	2.12768	0.00290713	0.00338557	0.0482339	1.93156	1.76e-06
HIC2	1.26665	1.82e-24	5.03e-24	0.0484382	1.66299	0.0106643
IDO2	-1.79533	4.66e-38	2.86e-37	0.0484657	0.677304	0.0303554
TTC26	1.07411	1.59e-25	4.66e-25	0.0485883	1.86434	0.0445139
SLC44A5	3.65195	1.16e-20	2.71e-20	0.0488122	1.3356	0.0239648
LOC645277	-1.21077	8.8e-34	4.09e-33	0.0488201	0.681659	0.00943803
MAPK8IP2	2.96721	2.97e-37	1.73e-36	0.048973	1.71063	0.000146467
SLC39A4	1.64337	0.00171383	0.00201643	0.0491968	1.30689	0.00622215
C8orf33	1.69117	1.26e-56	8.85e-55	0.049336	1.58681	0.0131134
C8orf76	1.2643	2.96e-59	4.27e-57	0.049445	1.79781	0.0120285
GPR107	1.08813	2.75e-46	3.56e-45	0.0494906	2.44554	0.000764115
BRIP1	1.63463	2.45e-40	1.81e-39	0.0497096	2.49952	0.000790698

## Sheet: Table S12
Table S12. ROC values of 36 intersecting genes-Figure 4C
	TCGA	ICGC
Gene	ROC Value	ROC Value
TUBA1B	0.742112	0.72797
TRIP13	0.735712	0.720029
PLK1	0.732634	0.754414
RACGAP1	0.729839	0.716132
MCM2	0.719789	0.76324
PRR11	0.71639	0.776743
LMNB1	0.715987	0.718207
MYBL2	0.712114	0.786707
KIF11	0.709167	0.707794
FAM189B	0.70528	0.632872
NUP37	0.70466	0.623223
DHRS13	0.699714	0.746692
ANAPC7	0.697964	0.689685
CBX1	0.697458	0.682846
RAD51AP1	0.694608	0.677972
EHMT2	0.688897	0.671306
DCAF13	0.68878	0.658814
NUDCD1	0.687775	0.66148
RPIA	0.675616	0.696872
KIF20B	0.675555	0.649712
EIF3B	0.674542	0.730971
RAD51	0.67245	0.758478
TRIM28	0.672083	0.728601
CCDC138	0.65541	0.593495
STX1A	0.652827	0.731833
DDX39A	0.644975	0.699232
SRM	0.639183	0.73746
PAFAH1B3	0.628989	0.694584
SLC25A39	0.628018	0.758377
TMEM101	0.622034	0.623361
YDJC	0.61044	0.639018
LSM4	0.607878	0.729507
SYNGR2	0.604099	0.743701
RIPK2	0.601498	0.655793
CCDC167	0.599045	0.65393
ANXA2	0.597501	0.589098
